# Supplementary material for: Probio‐M9, a breast milk‐originated probiotic, alleviates mastitis and enhances antibiotic efficacy: Insights into the gut–mammary axis
Source: Imeta. 2024 Jul 9;3(4):e224. doi: 10.1002/imt2.224 (PMC11316926; doi:10.1002/imt2.224)
Supplement: Supplementary file 2 — Table S1. The relative abundance of bacterial species in rat gut in Experiment I. Table S2. Numbers of nodes analyzed by co‐occurrence network for different groups. Table S3. Numbers of edges analyzed by co‐occurrence network for different groups. Table S4. The abundance of fecal microbiome genes in Experiment I. Table S5. The abundance of carbohydrate‐active enzymes in Experiment I. Table S6. The p values of comparisons of differential species‐level genome bins (SGBs) and metabolic genes in Experiment I. Table S7. The r values of comparisons of differential species‐level genome bins (SGBs) and metabolic genes in Experiment I. Table S8. Genome assembly information of isolates in Experiment I. Table S9. Single nucleotide polymorphism sites of isolates in Experiment I. Table S10. The presence and absence of genes in isolates in Experiment I. Table S11. Genomic characterization and taxonomy of isolates in Experiment II. Table S12. Single nucleotide polymorphism sites of isolates in Experiment II. Table S13. The presence and absence of genes in isolates in Experiment II. [file IMT2-3-e224-s002.xlsx]

## Sheet: Table S1
Table S1 The relative abundance of bacterial species in rat gut in Experiment I
		APT_-26	APT_-26	APT_-26	APT_-26	APT_-26	APT_-26	APT_-26	APT_4	APT_4	APT_4	APT_4	APT_4	APT_4	APT_4	AT_-26	AT_-26	AT_-26	AT_-26	AT_-26	AT_-26	AT_-26	AT_-26	AT_-26	AT_4	AT_4	AT_4	AT_4	AT_4	AT_4	AT_4	AT_4	AT_4	BC_-26	BC_-26	BC_-26	BC_-26	BC_-26	BC_-26	BC_-26	BC_-26	BC_-26	BC_-26	BC_-26	BC_-26	BC_4	BC_4	BC_4	BC_4
ID	Taxonomy	Sample_s37B	Sample_s38B	Sample_s39B	Sample_s42B	Sample_s45B	Sample_s46B	Sample_s48B	Sample_s37c	Sample_s38c	Sample_s39c	Sample_s42c	Sample_s45c	Sample_s46c	Sample_s48c	Sample_s28B	Sample_s29B	Sample_s30B	Sample_s31B	Sample_s32B	Sample_s33B	Sample_s34B	Sample_s35B	Sample_s36B	Sample_s28c	Sample_s29c	Sample_s30c	Sample_s31c	Sample_s32c	Sample_s33c	Sample_s34c	Sample_s35c	Sample_s36c	Sample_s49B	Sample_s50B	Sample_s51B	Sample_s52B	Sample_s53B	Sample_s54B	Sample_s55B	Sample_s56B	Sample_s57B	Sample_s71B	Sample_s72B	Sample_s73B	Sample_s49c	Sample_s50c	Sample_s51c	Sample_s52c
Sample_s10B.bin_11	Eubacterium plexicaudatum (SGB001)	0	0	0	0	0	0	0	0	0	0	0	0	0	0	0	0	0	0	0	0	0	0	0	0	0	0	0	0	0	0	0	0	0	0	0	0	0	0	0	0	0	0	0	0	0	0	0	0
Sample_s10B.bin_17	Hungatella hathewayi (SGB002)	0	0.0486694	0	0	0	0	0	0.0460484	0.0931288	0.0562871	0	0.115299	0.36876	0.373552	0	0	0	0	0	0	0	0	0.0622069	0	0	0	0	0	0.153938	0.126336	0	0.730191	0	0	0	0	0	0	0	0.0407018	0	0	0	0.0401625	0	0	0	0
Sample_s10B.bin_19	Lachnospiraceae bacterium (SGB003)	0.0466613	0	0.0425407	0.0441168	0.0279544	0.0319925	0.061995	0	0	0	0.0401616	0	0.049738	0	0	0.061334	0.0524015	0.0645506	0	0	0	0	0.0437257	0	0	0	0	0	0	0	0	0	0	0	0	0.0559176	0.0514426	0.0433839	0	0.0620496	0	0	0.0794294	0	0	0	0	0
Sample_s10c.bin_14	Clostridiales bacterium (SGB004)	1.97928	0.139406	0	0	0	0.0947632	0	0	0	0	0	0	0	0	0.874263	0	0	0	0	1.32933	0.115803	9.10201	0	0	0	0	0	0	0	0	0	0	0	0.0921104	7.62128	6.73712	0	3.36989	0	0	0	0.485661	13.4561	12.7556	0	0.0846549	3.59023	7.10486
Sample_s11B.bin_6	bacterium 0.1xD8-71 (SGB005)	0.149597	0	0.548822	3.09537	0	0	0	0	0	0	0	0	0	0	0	0.994143	0	0.218352	0.943992	0.0399862	0.14198	0	0	0	0	0	0.61083	0	0	0	0	0	0.0476686	0	0.460176	0.416731	0	0.0469085	1.19818	0.258996	0	0	0	0.273013	0.318937	0	0.178894	0.523972
Sample_s11c.bin_11	Ruminococcaceae bacterium (SGB006)	0	0	0	0	0	0	0	0	0	0	0	0	0	0	0	0	0	0	0	0	0	0	0	0	0	0	0	0	0	0	0	0	0	0	0	0	0	0	0	0	0	0.0321831	0.154372	0	0	0	0	0
Sample_s11c.bin_26	Eubacterium plexicaudatum (SGB007)	0	0	0	0	0	0	0.023336	0	0	0	0	0	0	0	0	0	0.182397	0.291434	0	0.0312116	0	0	0	0	0	0	0	0	0	0	0	0	0	0.0738335	0	0	0.349907	0	0.139563	0	0	0	0.0478231	0	0	0	0	0.024336
Sample_s11c.bin_8	Acholeplasma sp. CAG:878 (SGB008)	0	0	0	0	0	0	0	0	0	0	0	0	0	0	0	0	0	0	0	0	0	0	0	0	0	0	0	0	0	0	0	0	0	0	0	0	0	0	0	0.0531817	0.0479608	0	0	0	0	0	0	0
Sample_s11c.bin_9	Firmicutes bacterium (SGB009)	0.292125	0	0.0738408	0.0233112	0.104835	0.0587453	0	0.109862	0	0	0	1.2277	0.0439968	0.343936	0	0.0508115	0	0	0.0614352	0.045761	0	0	0	0.454518	0.124666	0.0492703	0.103011	0	0.253722	0.289763	0.352812	0.226417	0	0	0.258247	0.129026	0.178651	0.207843	0	0.0271551	0.0731173	0.0415261	0	0	0.0538251	0	0	0
Sample_s14B.bin_24	Firmicutes bacterium CAG:460 (SGB010)	0	0	0	0	0	0	0	0	0	0	0	0	0	0	0	0	0	0	0	0	0	0	0	0	0	0	0	0	0	0	0	0	0	0	0	0	0	0	0	0	0	0	0	0	0	0	0	0
Sample_s14B.bin_27	Mycoplasma sp. CAG:776 (SGB011)	0	0	0	0	0	0	0	0	0	0	0	0	0	0	0	0	0	0	0	0	0	0.923928	0	0	0	0	0	0	0	0	0	0	0	0	0	0	0	0	0	0	0	0	0	0	0	0	0	0
Sample_s14B.bin_28	Mycoplasma sp. CAG:877 (SGB012)	0	0	0	0	0	0	0	0	0	0	0	0	0	0	0	0	0	0	0	0	0	0	0	0	0	0	0	0	0	0	0	0	0	0	0	0	0	0	0	0	0	0	0	0	0	0	0	0
Sample_s14B.bin_6	Roseburia sp. CAG:303 (SGB013)	0	0.190689	1.14416	0	0	0.261347	0	0.392218	0.510197	0.468313	0	0.536725	1.67001	0.43529	0.153741	0	0.715773	0.841077	0.1947	0.767419	1.35139	0.427459	0.229229	0.282191	0.278101	0.0969501	1.53389	0.746721	0.0960983	0	0	0.251205	0.121525	0.235148	0.341595	0	1.13452	0	0.519539	1.15104	0	1.3479	1.10874	0.978465	0.0936709	0.101291	0.203052	0
Sample_s14c.bin_16	Clostridiales bacterium (SGB014)	0	0	0.174771	0	0	0	0	0	0	0	0	0	0	0	0	0	0	0	0	0	0	0.168724	0	0	0	0	0	0	0	0	0	0	0	0	0	0	0	0	0	0	0	0	0	0	0	0	0	0
Sample_s14c.bin_17	Clostridiales bacterium (SGB015)	0	0	0	0	0	0	0	0	0	0	0	0	0	0	0	0	0.0639559	0	0	0	0	0	0	0	0	0	0	0	0	0	0	0	0	0	0	0	0	0	0	0	0	0	0	0	0	0	0	0.0677776
Sample_s14c.bin_18	Lachnospiraceae bacterium (SGB016)	0	0	0	0	0	0	0	0	0	0	0	0	0	0	0	0	0	0.454302	0	0	0	0	0	0	0	0	0	0	0	0	0	0	0	0	0	0	0	0	0	0	0	0	0	0	0	0	0	0
Sample_s14c.bin_1	Muribaculaceae bacterium Isolate-102 (HZI) (SGB017)	0.14199	1.8333	0.0558543	0.940439	1.79807	0.378424	3.42022	0	0	0	0	0	0	0	0.654824	0.0802447	3.19309	0.301376	0.722462	0.461795	0.233577	0.302823	0.284916	0	0	0	0.284235	0	0	0	0	0	2.97306	0.477009	0.774008	0.281222	0.708022	0.208456	0.162067	1.18237	1.83488	1.98655	1.702	0.945894	0.670103	0.380196	0.703612	0.711698
Sample_s14c.bin_20	Lachnospiraceae bacterium (SGB018)	0.36333	0	0	0	0	0	0	0	0	0	0	0	0	0	0	0	0	0	0	0	0	0.221734	0	0	0	0	0	0	0	0	0	0	0	0.117861	0.166723	0.164307	0	0.231298	0	0	0	0.0398635	0.0587665	0.125086	0	0.451753	0.499695	0.349886
Sample_s14c.bin_6	Clostridiales bacterium (SGB019)	0.432594	0	0	0	0	0	0.0357674	0.210402	0	0	0	0	0	0.0754006	0	0	0	0	0	0	0.0923503	0.159469	0	0	0	0.0775886	0	0	0	0.341968	1.66875	0	0.229727	0.969541	0	0.160944	0.0591132	0.243545	0	0	0.368727	0.229195	0	0	0	0.0582049	0	0.0383487
Sample_s15B.bin_6	Azospirillum sp. (SGB020)	0.133503	1.2053	0.655101	0.139924	0.125755	0.065787	0.0391438	0	0	0	0	0	0	0	0	0.04249	0.501918	0	0	0.329935	0	0.3581	0.380673	0	0	0	0	0	0	0	0	0	0	0	0	1.27904	0	0	0	0	0	0.0328162	0.0413078	0.42478	0	0	0.109061	0.0532379
Sample_s15c.bin_16	bacterium 1XD21-70 (SGB021)	0	0	0	0	0	0	0	0.119129	0	0	0	0	0	0	0	0	0	0	0	0	0.0408483	0	0	0.152147	0	0	0	0	0	0.141387	0	0	0	0	0.0351565	0	0	0	0	0	0	0	0	0	0	0	0.146633	0
Sample_s15c.bin_17	Candidatus Gastranaerophilus sp. (ex Termes propinquus) (SGB022)	0.161975	0	0.138308	0.126193	0.242463	0.191215	0.199963	0	0	0	0	0	0	0	0	0.0916317	0.183618	0.120286	0.157457	0.196767	0.272435	0.135683	0.216524	0	0	0	0	0	0	0	0	0	0	0	0.106317	0.167161	0.163061	0.242665	0.0774765	0.045181	0.0527015	0.432075	0.0461062	0.19455	0	0	0.0476858	0
Sample_s15c.bin_19	Mucispirillum schaedleri (SGB023)	0	0	0.134011	0.0276462	0.0985656	0.12957	0.107807	0.151858	0	0.0470045	0	0.116545	0.459824	0	0.0507572	0.171979	0.0391556	0.130942	0.0770495	0.103564	0.0838706	0.0965614	0.206091	0	0.173255	0.0749891	0.0331059	0	0	0.0442348	0	0.0854203	0.0742725	0.0671131	0.0453332	0.221221	0.0753848	0.21937	0.0639971	0.0981209	0.0417431	0.0500928	0.129759	0.142325	0	0.0274853	0.165447	0.0321696
Sample_s15c.bin_1	bacterium 1XD42-54 (SGB024)	0.505665	0	0	0	0	0	0	0	0	0	0	0	0	0	0.888406	0	1.04039	0.364056	0	0	0.492876	0.308817	0	0	0	0	0	0	0	0	0	0	0	0.226643	0.17626	0.0673971	0	0.0364157	0	0	0.269233	0.0867879	0.136396	0	0.0358131	0	0.13915	0.158763
Sample_s15c.bin_20	Ruminococcaceae bacterium (SGB025)	0	0	0.0547453	0.0836343	0.0716805	0.079953	0	0	0	0	0	0	0	0	0	0.0602153	0.0438726	0.053741	0.0584666	0	0.0421515	0	0.0745529	0	0	0	0	0	0	0	0	0	0.17171	0	0	0	0	0	0	0.084245	0.0591669	0	0	0.097353	0.216016	0	0	0
Sample_s15c.bin_26	Acinetobacter sp. CAG:196 (SGB026)	0.0427488	0.0792822	0	0	0	0	0.114983	0	0	0	0	0	0	0	0	0	0	0	0	0.0444701	0.0339882	0	0	0	0	0	0	0	0	0	0	0	0	0	0	0.0452464	0	0	0	0	0	0.0579119	0	0	0	0	0	0.0374142
Sample_s15c.bin_27	Firmicutes bacterium CAG:646 (SGB027)	0	0	0	0	0	0	0	0	0	0	0	0	0	0	0	0	0	0	0	0	0	0	0	0	0	0	0	0	0	0	0	0	0	0	0	0	0	0	0	0	0	0	0	0	0	0	0	0
Sample_s15c.bin_29	Alistipes dispar (SGB028)	0.026659	0.231062	0.052046	0.0580358	0.124952	0.0601343	0.319845	0	0	0	0	0	0	0	0.276321	0	0.0898507	0.102546	0.0765753	0.0829078	0.0546923	0.0682572	0.0326845	0	0	0	0.114109	0	0	0	0	0	0.039878	0	0.051328	0	0.1257	0	0.223894	0.0321534	0	0.0350456	0.116259	0.0404891	0.215394	0.110303	0	0
Sample_s15c.bin_31	Clostridiales bacterium (SGB029)	0	0	0	0	0	0	0	0	0	0	0	0	0	0	0	0	0	0	0	0	0	0	0	0	0	0	0	0	0	0	0	0	0	0	0	0	0	0	0	0	0	0	0	0	0	0	0	0
Sample_s15c.bin_4	Bacteroides dorei (SGB030)	1.18148	2.2002	0.992059	0.753534	1.47288	0.657245	0.719664	3.25207	2.3301	2.18282	3.49373	2.35842	4.15613	2.91811	2.47567	0.655148	0.444383	0.25903	0.361495	1.95231	0.617253	0.376826	0.238847	2.65234	1.56085	1.39839	2.94298	0.833821	1.09233	3.84189	0	2.62012	0.419078	0.182471	0.537387	0.230623	0.126638	0.80978	0.352235	0.32433	0.428891	0.953704	0.791817	0.896699	0.310818	0.206161	1.71455	0.65896
Sample_s15c.bin_6	Ruminococcaceae bacterium D5 (SGB031)	0	0	0	0	0	0	0	0	0	0	0	0	0	0	0	0	0	0	0	0	0	0	0	0	0	0	0	0	0	0	0	0	0	0	0	0	0	0	0	0	0	0	0	0	0	0	0	0
Sample_s15c.bin_9	Prevotella sp. CAG:873 (SGB032)	0	0	0.16875	0	0	0.0589408	0	0	0	0	0	0	0	0	0	0	0	0	0	0	0	0	0	0	0	0	0	0	0	0	0	0	0	0	0.0766832	0	0.06904	0	0	0	0	0.113221	0	0.0606712	0	0.195539	0.256574	0
Sample_s16c.bin_11	Pseudoflavonifractor sp. An85 (SGB033)	1.04829	0	1.34696	1.64677	0.289017	0.121494	0.278911	0	0	0	0	0	0	0	0	2.87986	1.0391	2.39671	0.868717	0	0.379666	0.483529	0.163866	0	0	0	0.183119	0	0	0	0	0	2.04266	0.991283	0.548022	0.22937	0.323892	0	1.31281	2.66212	0.783999	0	0	0	2.62919	0.804416	0.0863479	0.647366
Sample_s18B.bin_12	Cyanobacteria bacterium UBA11440 (SGB034)	0.421078	0.150845	0.113041	0.0735121	0.260308	0.256234	0	0	0	0	0	0	0	0	0	0.281495	0.20796	0.0354819	0.222069	0	0.301439	0.0900556	0.0328627	0	0	0	0	0	0	0	0	0	0	0.0413617	0.0723977	0	0.148047	3.51648	0.117493	0.0889839	0.0818616	1.09245	0.545169	0.616099	0.0262708	0.0269974	0.512427	0.042249
Sample_s18B.bin_14	Bacteroides caccae (SGB035)	0.078335	0.147012	0.0861745	0.290665	0.108194	0.0979269	0.300672	0.53152	1.07325	0.320345	4.38438	0.3021	0.455567	0.38918	0.0687738	0.203513	0.286181	0.0993057	0.0945651	0.255083	0.0778134	0.240863	0	0.510447	0.157757	1.80105	0.333493	0.835181	0.297322	0	0	0.316364	0.0600524	0.171199	0	0.157395	0.544028	0	0.354219	0.322008	0.0913011	0.159333	0	0.138386	0.219609	0.462518	0.147357	0.266867
Sample_s18B.bin_18	bacterium 0.1xD8-71 (SGB036)	0	0	0.0431327	0.144531	0	0	0.0336369	0	0	0	0	0	0	0	0.448898	0	0	0.0715266	0	0.237688	0	0	0	0	0	0	0.0534416	0	0	0	0	0	0	0	0	0	0	0	0.0445534	0	0	0	0.0602835	0	0	0	0	0
Sample_s18B.bin_1	Escherichia coli (SGB037)	0.591179	1.10356	0.0562605	0.127603	0.473493	0.439838	0.0359023	0.255021	0	0	0	0	0	0	2.25967	0.252353	0	0.100923	0.385109	0.357122	1.07955	0.282431	0.111885	0	0	0	0	0	0	0	0	0	0.915522	0.0470834	0.637077	0.0420521	0.766967	0.0234582	0	0.115802	1.75416	0.269284	0.0971356	2.11126	0	0	0	0
Sample_s18B.bin_9	uncultured Clostridium sp. (SGB038)	0.150312	0.321905	0.0579673	0.0332172	0.127928	0.037931	0.0482579	0	0	0	0	0	0	0	0.321333	0.0913546	0.0780779	0.0615233	0.0972819	0.107755	0.0798872	0.173117	0.0346104	0	0	0	0	0	0	0	0	0	0.0840615	0.0985083	0.0504227	0.062299	0	0.200549	0.0311628	0.051235	0.0879657	0.182521	0.0727516	0.0726012	0.114126	0.11153	0.183413	0.0878262
Sample_s18c.bin_13	Ruthenibacterium lactatiformans (SGB039)	0	0.0611655	0	0	0	0	0	0	0.26128	0	0	0	0.19571	0	0	0	0	0	0	0	0	0	0	0	0.100379	0.0824937	0.0313178	0	0	0	0	0	0	0	0	0	0	0	0	0	0	0	0	0	0	0.0556901	0	0.030915
Sample_s18c.bin_19	Bacteroides sp. NM69_E16B (SGB040)	0.342098	0.460011	0.342823	0.415147	1.1303	0.11859	1.33561	0.173443	0.150275	0	0.43369	0	0.350036	0	0.236854	0.772137	1.00335	0.37724	0.698608	1.4048	0.692164	1.36634	0.765732	0	0	0	0.149723	0	0	0.133339	0	0.214579	1.13099	1.08083	0.6187	0.580736	0.407235	0.284526	0.298915	0.23559	0.375261	0.362337	0.637009	0.896705	0.190194	0.256414	0.733842	0.828674
Sample_s18c.bin_20	bacterium 1xD42-87 (SGB041)	0	0	0	0.0598685	0.248115	0	0	0	0	0	0	0	0	0	0	0	0	0	0	0	0	0	0.105316	0	0	0	0	0	0	0	0	0	0	0	0	0	0.151434	0	0	0	0	0	0	0.0570463	0	0	0	0.0803058
Sample_s18c.bin_3	Clostridiales bacterium (SGB042)	0.17233	0	0.294077	0.142768	0.0336253	0.0655622	0	0.356767	0	0.100647	0.0914004	0	0	0	0	0.376545	0.111343	0.270215	0	0.0526429	0.247354	0.232313	0.125916	0	0.358384	0.106005	0.397248	0	0	0	0	0	0.165861	0	0.214487	0.165538	0.11398	0.180435	0.307399	0.257755	0.0399383	0.0498882	0.147371	0	0.850823	0.203966	0.34728	0.132754
Sample_s18c.bin_5	Muribaculaceae bacterium Isolate-037 (Harlan) (SGB043)	0.086098	0.063918	0.0789172	0.116231	0.0648389	0.0824055	0.182135	0	0	0	0	0	0	0	0	0.0782955	0.107437	0.0781195	0.237105	0.0545784	0.147392	0.0503214	0.254509	0	0	0	0	0	0	0	0	0	0.0471302	0.327626	0.0484588	0.105307	0.054668	0.120162	0.166434	0.0823376	0.0648266	0.0701871	0.0651259	0.0397578	0.466778	0.527837	0.0828076	0.174451
Sample_s19B.bin_2	Ruminococcaceae bacterium (SGB044)	0.0565676	0.0517391	0	0.0931989	0	0	0.10577	0	0	0	0	0	0	0	0.0538886	0.0814233	0.111864	0	0.0741144	0	0.0628446	0.071389	0	0	0	0	0	0	0	0	0	0	0	0.528329	0.0474278	0.105391	0.0469091	0	0.224889	0	0.0560766	0.058647	0.0582685	0	0.114195	0.0576208	0.1807	0.094811
Sample_s19c.bin_14	Lachnospiraceae bacterium (SGB045)	0	0.0850313	0	2.83955	0.691108	0	0	0	0	0	0	0	0	0	0	2.71809	0	0	0	0.0665486	0.0487196	0	1.72286	0	0	0	0	0	0	0	0	0	1.84761	0.190438	0	0	2.01718	0.0394884	0	0	0	1.15683	0	0	4.3591	0.547625	0	0.331744
Sample_s19c.bin_18	Clostridiales bacterium (SGB046)	0	0	0	0	0	0	0	0	0	0	0	0	0	0	0	0	0	0	0	0	0	0	0	0	0	0	0	0	0	0	0	0	0	0	0	0	0	0	0	0	0	0	0	0	0	0	0	0
Sample_s21B.bin_12	Lachnospiraceae bacterium (SGB047)	0.189485	0	0.0735448	0.170272	0.100841	0.0699544	0	0.252332	0	0.104785	0	0	0.0597128	0	0	0.362513	0	0	0.10085	0	0	0.0844893	0	0	0	0	0	0	0	0	0	0	0	0.0494917	0.149036	0.104004	0.0472513	0.0637513	0.12144	0	0.081	0.0543001	0.0773313	0	0	0.142393	0	0.138158
Sample_s21B.bin_13	Eubacterium plexicaudatum (SGB048)	0	0	0	0	2.65805	0	0	0	0	0	0	0	0	0	0.223777	0	0	0.0617479	0.415816	0	0	0	3.53487	0	0	0	0	0	0	0	0	0	3.22753	0	0	0	0	0	0	0	0	0	0	0	0	0	0	0
Sample_s21B.bin_4	Bacteroides sp. AM16-15 (SGB049)	0.784315	1.05226	0.836663	0.667548	1.29603	0.864855	1.96807	0	0	0	0	0	0	0	0.951265	0.711698	1.34429	0.66725	1.42449	3.54212	0.953304	0.59136	0.892415	0	0	0	0	0	0	0	0	0	0.62761	1.3126	0.509521	0.673645	0.519994	0.774299	0.718237	0.853351	0.924931	1.15363	0.602046	0.599704	1.49427	1.40162	1.57687	0.986162
Sample_s21c.bin_15	Lachnospiraceae bacterium (SGB050)	0	0	0	0	0	0.0727817	0	0	0	0	0	0	0	0	0	0	0	0	0	0.0464082	0.439237	0	0	0	0	0	0	0	0	0	0	0	0	0	0	0	0.140229	0.0986783	0	0	0	0	0	0	0	0	0	0
Sample_s21c.bin_17	Oscillibacter sp. 1-3 (SGB051)	0.0497395	0	0.0409641	0.202809	0.679032	0.174821	0.0497136	0	0	0	0	0	0	0	0	0	0	0.0936796	0.375206	0.0918101	0	0.0772735	2.72908	0	0	0	0	0	0	0	0	0	0.832198	0	0	0	0.867212	0	0.0782702	0.195238	0.0423007	0	0.0347185	0	0.116274	0.131267	0.0661145	0.0549224
Sample_s21c.bin_18	Candidatus Melainabacteria bacterium (SGB052)	0	0	0	0	0	0	0.0556839	0	0	0	0	0	0	0	0	0	0	0	0	0	0	0	0	0	0	0	0	0	0	0	0	0	0	0	0	0	0	0.0376353	0	0	0	0.205935	0	0	0	0	0	0
Sample_s21c.bin_20	Acholeplasma sp. CAG:878 (SGB053)	0	0	0	0	0	0.0301525	0	0	0	0	0	0	0	0	0	0	0	0	0	0	0	0	0	0	0	0	0	0	0	0	0	0	0	0	0	0	0	0	0	0	0	0	0	0	0	0	0	0
Sample_s21c.bin_3	Porphyromonadaceae bacterium (SGB054)	0.410265	0.125158	0.28051	0.420317	0.320229	0.22954	0.265002	0	0.50359	0	0	0	0	0	0.0601882	0.564209	0.0772032	0.138796	0.245241	0.46981	0.188984	0	0.216585	0.0970205	0	0.471344	0.0579915	0	0	0	0	0.110786	0.323419	0.0703912	0.219819	0.0511964	0.349826	0.500286	0.261321	0.181704	0.156802	0.219483	0.112616	0.142861	0.154119	0.320374	0.153169	0.106393
Sample_s22B.bin_10	Firmicutes bacterium CAG:646 (SGB055)	0	0	0	0	0.149889	0	0	0.153824	0	0.366983	0	0.0400976	0	0	0	0.126073	0	0	0	0	0.0663164	0.25069	0	0	0	0	0	0	0	0	0.199454	0	0	0.123411	0.074298	0	0	0	0	0	0	0.0735811	0	0	0	0	0	0
Sample_s22B.bin_19	Lachnospiraceae bacterium (SGB056)	0	0	0.0604864	0.089453	0.0786733	0.300078	0	0	0	0	0	0.241402	0.158396	0	0	1.01563	0	0.249623	0	0	0	0.050862	0.395563	0	0.223747	0	0.276209	0	0	0	0	0	0.165301	0.0494661	0.063299	0.108545	0.551759	0	0.236945	1.29636	0	0	0.064479	0	0.241022	0.0753954	0.205965	0.143886
Sample_s22B.bin_23	Roseburia sp. CAG:309 (SGB057)	0	0	0	0	0	0	0	0	0	0	0	0	0	0	0	0	0	0	0	0	0	0	0	0	0	0	0	0	0	0	0	0	0	0.123399	0.0412485	0	0	0	0	0	0	0	0	0	0	0	0	0.251583
Sample_s22B.bin_24	Eubacterium plexicaudatum (SGB058)	0	0	0	0	0.113887	0.0940937	0	0	0	0	0	0.155833	0	0	0	0	0	0	0	0	0.0929601	0	0	0	0	0	0	0	0	0	0	0	0	0	0	0	0	0.0223208	0	0.143937	0.0497247	0	0.0527856	0	0	0	0	0
Sample_s22B.bin_4	Ruminococcus sp. (SGB059)	0	0.746987	0	0.0962441	0.54653	0	0.143448	0	0	0	0	0	0	0	1.07609	0.0792601	0	0.281855	0	0	0	0.344733	0.0449154	0	0	0	0	0	0	0	0	0	1.46712	0.0888582	0	0	0	1.77503	0	0	0	0	0.172837	1.17053	0.0566163	0	0	0
Sample_s22B.bin_5	Roseburia hominis (SGB060)	0	0.0838361	0	0	0	0	0	0	0	0	0	0	0	0	0.0653404	0	0	0	0	0	0	0	0	0	0	0	0	0	0	0	0	0	0	0	0	0	0	0	0	0	0	0	0	0	0	0	0	0
Sample_s22c.bin_14	Muribaculaceae bacterium Isolate-077 (Janvier) (SGB061)	0.467013	0.35679	0.242805	0.403347	0.420857	0.211309	4.51441	0	0.256621	0	0	0	0	0	0.153637	0.157729	0.942006	0.127657	0.756209	0.497714	0.508022	0.229549	0.159773	0.0530989	0	3.61357	0	0.142189	0	0	0	0	0.294832	0.26298	0.117127	0.195772	0.200177	0.377422	0.184888	0.318807	0.630563	0.502841	1.93667	0.366157	0.0990778	0.213417	0.108692	0.281832
Sample_s22c.bin_16	Firmicutes bacterium CAG:137 (SGB062)	0.317964	0.0563357	0.111079	0.262568	0.287558	0.115054	0.25315	0.0732306	0	0	0	0	0.0381358	0	0	0.204579	0.232389	0.195769	0.328085	0.0345999	0.112893	0.116637	0.0954448	0	0	0.101841	0.0710738	0.0654542	0	0	0	0	0.173983	0.204739	0.308542	0.072669	0.060396	0.226544	0.138665	0.0931474	0.0955582	0.0580667	0.146007	0.121705	0.443805	0.0310013	0.33168	0.266049
Sample_s22c.bin_17	bacterium 1xD42-87 (SGB063)	0	0	0.266591	0	0.107574	0.143958	0	0	0	0	0	0	0	0	0	0	0	0	0	0.056752	0.0630878	0	0.39005	0	0	0	0	0	0	0	0	0	0	0.261918	0	0	0.745988	0	0	0.124956	0	0	0	0.226354	0.031427	0	0	0
Sample_s22c.bin_24	Lachnospiraceae bacterium (SGB064)	0	0	0.0599922	0	0.0320968	0	0	0	0	0	0.0789201	0.355246	0	0	0.0555939	0	0	0.0672155	0	0.165068	0.0386436	0	0	0	0	0	0.0758598	0	0	0	0	0	0.0352541	0	0	0	0.059666	0	0.0496189	0.0799857	0.0372724	0	0.0555006	0.185503	0	0	0	0
Sample_s22c.bin_28	Lachnospiraceae bacterium A4 (SGB065)	0.0971929	0	0	0.207797	0	0	0	0.44309	0	0	0.207809	0	0	0	0	0	0	0	0	0	0	0	0	0	0	0	0	0	0	0	0	0	0	0	0	0.0865443	0	0	0.369481	0	0	0	0	0	0	0	0	0.0393422
Sample_s22c.bin_31	uncultured Flavonifractor sp. (SGB066)	0	0	0	0	0	0	0	0	0	0	0	0	0	0	0	0	0	0	0	0	0	0	0	0	0	0	0	0	0	0	0	0	0	0	0	0	0	0	0	0	0	0	0	0	0	0	0	0
Sample_s22c.bin_36	Clostridiales bacterium (SGB067)	0.128165	0	0.639075	0.135924	0.142086	0.198433	0.407029	0	0	0	0	0	0	0	0.191468	0	0	0	0	0	0.433354	0	0	0	0	0	0	0	0	0	0	0	0.0381405	0.105986	0	0	0	0.140693	0	0.0882411	0	0.074603	0	0	0.653099	0	0.250842	0
Sample_s22c.bin_3	Akkermansia muciniphila (SGB068)	0.0810743	6.31726	0	0.0528999	0.0267943	0.551483	0.231878	15.5553	0.164878	0.735246	1.26556	0.844671	1.30961	0.13907	0	0.07998	0.0576494	0	0	0.568341	0	0	0.952405	5.48886	2.53549	8.37211	0.0993142	3.25649	0.199054	0	0	0	0.0445849	0.0563231	0.129464	0	0.0597796	0	0.525409	0.197493	0	0	0.0350953	8.19129	0.0329592	0.797326	0	0.285179
Sample_s22c.bin_7	Clostridium sp. CAG:1013 (SGB069)	0.355524	0	0	0	0	0	0	0	0	0	0	0	0	0	0.159988	0	0	0	0	0.0591673	1.81904	0.983515	0	0	0	0	0	0	0	0.0560676	0	0	0	0.0779763	0.255416	0.328877	0	0.226546	0	0	0	0.163676	0.298816	0	0	0.505911	0.248776	0.684184
Sample_s24B.bin_11	Acetobacter sp. CAG:977 (SGB070)	0	0	0	0	0.154	0.0246053	0.0251245	3.24852	1.54067	0.544896	0	0	0	0	0	0	0	0	0.0951491	0.23961	0.053495	0.105035	0.288501	0.643481	0	0.0877871	0	0	0	0	0	0	0	0	0.214867	0	0	0	0	0.38234	0	0	0	0	0.144959	0	0	4.81546
Sample_s24B.bin_14	Lachnospiraceae bacterium (SGB071)	0	0	0.33351	0	0.0950475	0.0576279	0.0588745	0	0	0	0	0	0	0	0	0	0.137656	0	0.0660687	0.318761	0	0.0687617	0.104764	0	0	0	0	0	0	0	0	0	0.422247	0.0745452	0	0	0.141045	0	0.0470317	0	0.201088	0	0.318556	0.178069	0	0	0	0
Sample_s24B.bin_4	Clostridium sp. CAG:1013 (SGB072)	0.206575	0	0	0	0	0.0314804	0	0	0	0	0	0	0	0	0	0	0	0	0	0	0	0	0.55794	0	0	0	0	0	0	0	0	0	0	0	0	0	0	0	0	0	0.197306	0	0	0	0	0	0	0
Sample_s24c.bin_9	Clostridia bacterium (SGB073)	0.511411	0.351797	1.17472	0.825794	0.19474	0.384446	0.557731	0.065561	0	1.15475	0	0	0.091924	0	0.18211	1.31683	2.11653	1.78886	0.512439	0.0744083	0.664698	0.897476	0.0649518	0	0.319121	0.328265	0.667628	0	0.0411339	0.159626	0	0	0.22628	2.34412	0.497499	0.344915	0.87522	0.189123	1.42622	0.359539	0	0.366658	0.374061	0.119519	2.97072	2.6235	1.61838	1.67942
Sample_s28B.bin_4	Bifidobacterium pseudolongum (SGB074)	0	0.71944	0	0	0	0	0.121496	0	0.828919	0	0	0	0	0.038221	2.29198	0	0	0	0	0	0	0	0	0	0	0	0	0	0	0	0	0	0	0	0	0	0	0	0	0.0476092	0	0	0	0	0	0	0	0
Sample_s28B.bin_5	Lactobacillus reuteri (SGB075)	0	0.170935	0.273962	0	0.0629866	0.274745	0.281676	0	0.0970217	0	0.0920602	0	0	0.0672474	1.43965	0.0886599	0.0375828	0	0.179173	0.0338194	0	0	0.0511904	0	0.0725216	0	0	0	0	0	0	0	0.659896	0.0425346	0.0714701	0.102256	0.259558	0.122393	0.172492	0	0.151614	0.106851	0.340881	0.636899	0	0.0355265	0	0.0426611
Sample_s28B.bin_6	Clostridium sp. ASF356 (SGB076)	0.204704	0.405912	0.399572	0.103984	0.0454936	0.381564	0	0	0	0	0	0	0	0	0.987773	0.199075	0.0663289	0.0318419	0	0.356103	0.179106	0	0.204619	0	0	0	0	0	0	0	0	0	0.265944	0.133188	0.043936	0.103869	0	0.222059	0.176493	0.642285	0.155643	0.116637	0.345135	0.235382	0	0.141282	0.0884618	0.102745
Sample_s28B.bin_7	Ruminococcus flavefaciens (SGB077)	0	0	0	0	0	0	0	0	0	0	0	0	0	0	0.863808	0	0	0	0	0	0	0	0	0	0	0	0	0	0	0	0	0	0	0	0	0	0	0	0	0	0	0	0	0	0	0	0	0
Sample_s28c.bin_12	Hungatella hathewayi (SGB078)	0	0	0	0	0.0335378	0	0	0	0	0	0	0	0	0	0.202852	0	0	0.0359866	0	0	0	0	0	0.736117	0	0	0	0	0	0	0	0	0	0	0	0	0.108627	0	0	0.0418436	0.0689146	0	0	0.0537416	0	0	0	0
Sample_s28c.bin_6	Firmicutes bacterium (SGB079)	0	0.083396	0	0.239886	0	0	0	0.220607	0.585345	0.253293	0.32116	0	0.157039	0.341669	0	0	0.0454453	0	0	0	0.081895	0	0	2.12461	0.128677	0.205904	0	0	0	0.437053	0	0	0	0	0.088548	0.046359	0.0514689	0.22716	0	0	0	0	0	0	0.0441244	0	0	0
Sample_s29c.bin_2	Parabacteroides distasonis (SGB080)	0.237665	0.193273	0.144483	0.104683	0.219112	0.168362	0.509986	0.459908	0.731716	1.28363	0.668017	0.333381	0.827539	0.259957	0.293109	0.126913	0.139749	0.0531437	0.223885	0.461084	0.110252	0.115596	0.155166	2.20991	2.16414	1.01686	1.41596	0.239826	0.285321	0.477926	0.0510903	1.69566	0.452869	0.11814	0.140836	0.0858607	0.12108	0.113862	0.120365	0.0891689	0.238537	0.168417	0.150586	0.27727	0.123768	0.0556503	0.19652	0.10686
Sample_s29c.bin_8	Bacteroides thetaiotaomicron (SGB081)	0.0703989	0.155856	0.1426	0.0491438	0.0904033	0.0601537	0.0978154	1.01383	3.67841	1.64694	2.73419	0.435497	3.07782	0.411664	0	0.0495731	0.0632724	0.0571514	0.0775723	0.126098	0.383372	0.0862313	0.119768	2.09042	1.75819	1.59068	2.21918	0.39193	0.352121	0.305013	0	0.492349	0.078891	0.212476	0.0533312	0.111702	0	0.122505	0.0483344	0.0521508	0.0783657	0.0435739	0.0738819	0.0907857	0.0742191	0.151811	0.195407	0.16936
Sample_s2B.bin_6	uncultured Blautia sp. (SGB082)	0.0981136	0.420207	0.0603785	0.0236989	0.0293662	0	0.0884588	0	0	0	0	0	0	0	0.190572	0.258667	0.0628715	0.0487557	0.072571	0	0.0494394	0	0	0	0	0	0	0	0	0	0	0	0	0.127786	0.0954647	0	0	0.09471	0.0339399	0.159854	0.131555	0.112458	0.131939	0.301021	0.0445683	0	0	0.0462801
Sample_s2B.bin_7	bacterium 1xD42-87 (SGB083)	0	0	0.147085	0	0	1.10969	0	0	0	0	0	0	0	0	0	0	0	0	0	0.160832	0.0964982	0	0.848011	0	0	0	0	0	0	0	0	0	0	0	0	0.101012	0.578236	0	0.112865	0	0	0	0.0904511	0.533262	0.0767211	0	0	0
Sample_s2c.bin_16	Firmicutes bacterium CAG:460 (SGB084)	0	0	0.0410015	0	0	0.528855	0	0	0	0	0	0	0	0	0	0	0.34754	0.0578056	0	0	0	0	0	0	0	0	0.0795624	0	0	0	0	0	0	0	0	0	0.309445	0	0	0.0357298	0	0	0	0	0.132832	0.0369307	0	0
Sample_s2c.bin_7	Clostridiales bacterium (SGB085)	0.480389	0.0894031	0.322523	0.438686	0.439078	0.295036	0.444318	0	0	0	0	0	0	0	0.0819663	0	0.674798	0.54569	0.501763	0.0614905	0.390199	0.46174	0	0	0	0	0.0360084	0	0	0	0	0	0.187623	0.677739	0.516978	0.33098	0.186986	0.489897	0.216588	0.205776	0.395167	0.0841608	0.390623	0.466588	0.431095	0.23857	0.591018	0.525006
Sample_s30B.bin_12	Oscillibacter sp. 1-3 (SGB086)	0	0	0.272638	0.73471	0.143448	0.157626	0.0277454	0	0	0	0	0	0.055044	0	0	1.19431	0.905879	1.42381	0	0	0	0	0	0	0	0	0.641841	0.0523673	0	0	0	0	0.202054	0.433374	0	1.04642	0.360862	0.107282	0.170324	1.07686	0.0492573	0.0341476	0.219181	0	0.526685	0	0	0.301737
Sample_s30c.bin_3	Clostridium sp. CAG:510 (SGB087)	0	0	0.941225	0	0	0.0915209	0.0842601	1.78558	0.679121	2.45903	2.02009	3.49861	1.26265	1.96773	0	0	0	0	0.800716	0	0	0	0	0	0	2.62554	0	0.656622	0.247362	0	0	0	0	0	0.0893687	0	0	0	0	0	0	0	0.104848	0.237172	0	0	0	0
Sample_s30c.bin_8	Eisenbergiella massiliensis (SGB088)	0	0	0	0	0	0	0	0.272247	1.11827	0.349436	0.273094	0.156532	0.176504	0.0395045	0	0	0	0	0	0	0	0	0	0.301103	0.536322	0.783238	0.163631	0.0562694	0.353892	0	3.33682	0.431842	0	0	0	0	0	0	0	0	0	0	0	0	0	0	0	0
Sample_s31B.bin_10	Eubacterium plexicaudatum (SGB089)	0	0	0.170795	0	0	0.0707724	0	0	0	0	0	0	0	0	0.0682781	0	0.0467729	0.618358	0	0	0	0	0.0888318	0	0	0	0	0	0	0	0	0	0.184472	0	0	0	0.372674	0	0.0409161	0	0	0	0.0394483	0.0860693	0.0280121	0	0	0
Sample_s31B.bin_11	Lachnospiraceae bacterium MD335 (SGB090)	0.398064	0	0.22946	0	0	0.0438785	0	0	0.0690832	0	0	0	0	0	1.03605	0	0	0.548733	0	0.616012	0.0299168	0	0.065709	0.0598562	0	0	0.0997876	0	0.065626	0	0	0	0	0	0.0622281	0	0	0	0.149076	0	0.0814757	0.186472	0	0.0357091	0	0	0	0
Sample_s31B.bin_3	Lachnospiraceae bacterium (SGB091)	0.0452614	0	0	0	0	0	0	0	0	0	0	0	0	0	0.0528647	0	0	0.777856	0	0	0	0.3148	0	0	0	0	0	0	0	0	0	0	0	0.0973586	0	0	0	0	0	0	0.358354	0.131475	0	0	0	0.294419	0	0
Sample_s31B.bin_5	Firmicutes bacterium (SGB092)	1.44478	0.593602	0.379738	0.221384	0.387566	0.590444	0.0462542	0.0855189	0.130435	0.108123	0.0447444	0.178845	0.0530872	0	0	1.26671	1.02466	0.914795	0.371717	0.641447	0.480461	0.987553	0.181005	0.466068	0.0843796	0.195363	0.891291	0	0.154938	0.304321	0	0	0.321968	0.479827	0.223087	0.410275	0.549282	1.25524	0.485032	0.605016	0.560423	0.922968	0.282624	0.24696	0.103802	0	0	0.0351735
Sample_s31c.bin_11	Eubacterium sp. CAG:86 (SGB093)	0	0	0.34851	0	0.351228	0	0	0.218469	0.347862	0.446279	0.280321	0.305314	0.331998	0	0.379062	0	0	0.0305492	0	0	0	0	0	0.698763	0	0.0869548	0.535037	0	0.209831	0.0465447	0	0.586416	0	0	0	0	0	0	0	0	0	0.073466	0	0	0.0331118	0	0	0
Sample_s31c.bin_2	uncultured Clostridium sp. (SGB094)	0	0	0	0.165876	0	0.226079	0	0.218178	0	0.101245	0.308503	0	0.818925	0	0	0	0	0	0	0	0	0.060693	0	0	0	0	0.720985	0	0	0	0.0502974	0	0	0	0	0	0	0	0.293924	0.10333	0	0	0	0	0	0	0	0.0396527
Sample_s31c.bin_3	Muribaculaceae bacterium Isolate-004 (NCI) (SGB095)	0.0990542	0.200734	0.0544065	0.135879	0.368512	0.205606	0.219651	0.557349	2.87426	0.966319	0.664742	0.728113	1.86663	0	0	0.0805754	0.190322	0.15201	0.216381	0.335709	0.124847	0.0771175	0.331453	0	0.914179	0.275097	1.88584	1.0026	0.353212	0.677254	0	0.132073	0.356529	0.141423	0.140928	0.213073	0.349614	0.481301	0.188833	0.0677248	0.177716	0.292688	0.342283	0.212607	0.268292	0.310915	0.21571	0.273404
Sample_s31c.bin_8	Clostridiales bacterium (SGB096)	0	0	0.319894	0	0	0	0.167333	0	0.236667	0.291821	0	0	0	0.426326	0	0	0	0.133236	0	0	0	0	0	0	0	0	2.28407	0	0	0	0	0	0	0	0	0	0.443898	0	0	0	0	0	0	0	0	0	0	0
Sample_s32c.bin_7	Pseudoflavonifractor sp. An85 (SGB097)	0	0.0767543	0.200453	0.106917	0.218796	0.176909	0.242766	0.462543	3.14441	1.62043	0.93992	3.72186	0.313226	4.02635	0.305996	0.411999	0.0921538	0.131487	0.176151	0.0632272	0.0791505	0	0.430729	1.01376	1.95877	0.251012	0.525401	1.36557	0.178666	0.824529	0	1.57918	0.183616	0	0.0538509	0	0.207558	0	0.156076	0.237293	0.106928	0.0457557	0.0607152	0.141451	0.592637	0.130829	0.126367	0.0833698
Sample_s33B.bin_11	Ruminococcaceae bacterium (SGB098)	0	0	0.0622795	0.0250957	0	0.243264	0	0	0	0	0	0	0	0	0	0	0	0.939135	0.0820967	0.805422	0	0	0	0	0	0	0	0	0	0	0	0	0	0	0.382362	0.150956	0	0.958515	0	1.9354	0	0	0	0	0.0977479	0.20377	0.926704	0
Sample_s33B.bin_18	Lachnospiraceae bacterium (SGB099)	0	1.60089	0	0	0	0	0	0	0	0	0	0	0	0	1.03794	0	0	0	0	2.49439	0	0	0	0	0	0	0	0	0	0	0	0	0	0	0.109752	0	0	0	0.158838	0	0	0.115627	0	0	0	0	0	0
Sample_s33B.bin_23	Lachnospiraceae bacterium (SGB100)	0	0	0	0	0	0	0	0	0	0	0	0	0	0	0	0	0	0	0	1.53996	0.0496977	0	0	0	0	0	0	0	0.0925857	0	0	0	0	0	0	0	0	0	0	0	0	0	0	0	0	0	0	0
Sample_s33B.bin_9	Muribaculaceae bacterium Isolate-037 (Harlan) (SGB101)	0.523127	2.1892	0.242992	0.410574	1.08452	0.338685	1.35419	0	0	0	0	0	0	0	0.563554	2.72017	1.06711	0.299337	1.17468	0.927847	0.28424	0.427317	0.459886	0	0	0	0	0	0	0	0	0	1.00128	0.323701	0.251512	0.714945	0.209721	0.348771	0.0344006	1.22521	0.810055	0.491376	0.674293	0.551268	0.148594	0.0396978	0.0870428	0.0949432
Sample_s34B.bin_17	bacterium 1xD42-87 (SGB102)	0.186618	0.221757	0	0.0499298	0	0	0.665832	0	0	0	0	0	0	0	0.645136	0	0.429145	0	0	0	1.22075	0.12266	0	0	0	0	0	0	0	0	0	0	0	0	0.357612	0.672269	2.38633	0	0	0	2.08679	0.764574	0	0	0	0.760265	0.412443	0.256004
Sample_s34B.bin_19	Lachnospiraceae bacterium (SGB103)	0	0	0	0	0	0	0.118462	0	0	0	0	0	0	0	0	0.286485	0	0.182867	0	0	2.3522	0	0	0	0	0	0	0	0	0	0	0	0	0.485223	0	0	0	0	0	0	0	0	0	0	0	0	0	0
Sample_s34B.bin_2	Clostridium sp. CAG:678 (SGB104)	0.577467	0	2.10042	0	0	0.0974783	0	0	0	0	0	0	0	0	0.0645106	0	0	0	0	0	1.63504	0	0	0	0	0	0	0	0	0	0	0	0	0	0.397066	1.21127	0	0	0.121429	0	0	2.05699	0	1.31745	0	0	1.82814	1.77054
Sample_s34c.bin_12	Lachnospiraceae bacterium M18-1 (SGB105)	0	0.0604947	0.0353411	0.0421484	0	0.0848279	0	0.471179	0	0.749541	0.207392	0.282147	0.252091	0.0786667	0.0996841	0.137049	0.0736978	0	0	0	0.168918	0.135297	0.0409633	0	1.58856	0.0542835	0.0493487	0.0760873	0.0726484	1.59071	0	0.487666	0.0564994	0	0.0437524	0	0	0.0819298	0.258683	0.0702777	0.109985	0	0.210226	0.0383461	0.143369	0.0443972	0.0586788	0.027641
Sample_s34c.bin_4	uncultured Flavonifractor sp. (SGB106)	0.0677418	0	0.890177	0.265644	0.116775	0	0	1.16698	0	1.21379	2.40772	2.0775	0	0.788244	0.114613	0.141402	0.323743	0.239127	0.123021	0	0.234372	0.218686	0.202171	1.8483	0.206248	0.419718	0.311511	0.27908	0.203111	4.26465	0	1.43634	0.33865	0.199598	0.121567	0.422925	0.409042	0.0621375	0.200807	0.331199	1.21539	0.155701	1.08933	0.0437878	0.927699	0.31255	0.458181	0.135805
Sample_s34c.bin_5	Hungatella hathewayi (SGB107)	0	0	0	0.0251497	0	0.0450667	0	0.037432	0	0.0749697	0.191731	0	0.0806955	0.119057	0	0	0	0.0678501	0	0	0	0	0	0	0	0	0	0	0	0.898888	0	0.0810816	0.0410184	0	0	0	0	0	0	0	0	0	0	0	0.0531027	0	0.0914097	0
Sample_s34c.bin_6	Lachnospiraceae bacterium (SGB108)	0.0495617	0	0.0319102	0	0	0	0	0.130175	0	0	0.0766341	0	0.103297	0	0	0	0	0	0	0	0.0407384	0	0	0.157963	0.454641	0	0.131198	0	0	0.690384	0	0	0	0	0	0.0749654	0	0	0	0	0.0846176	0	0	0.0308984	0	0	0	0.0462375
Sample_s35B.bin_8	Candidatus Melainabacteria bacterium (SGB109)	0.475902	0.0519942	0.147318	0.0779336	0.524648	1.11845	0.156643	0	0	0	0	0	0	0	0	0	0.672052	0.0294841	0.0948753	0.0487209	0.171574	1.00487	0.0720753	0	0	0	0	0	0	0	0	0	0.0522225	0.0740316	0.259523	0.375852	0.122808	0.159409	0.183216	0.0336968	0.111957	1.36092	0.0901086	0.227563	0.0382213	0.0338816	0.146017	0
Sample_s35c.bin_2	Clostridiales bacterium (SGB110)	0	0	0	0	0	0	0	0	0	0	0	0	0	0	0.0451921	0	0	0.0473284	0	0	0.0901316	0	0	0.0576682	0	0	0.0502374	0	0	0.0827506	0.765575	0	0	0	0	0	0	0	0	0	0	0	0.0477268	0	0	0	0	0
Sample_s35c.bin_10	Pseudoflavonifractor capillosus (SGB111)	0.040105	0.0524477	0	0	0	0	0	0	0	0	0	0	0.0817557	0	0.0603939	0	0.0385349	0	0	0	0	0	0	0	0	0	0.0774733	0	0	0	0.799539	0	0.0366867	0	0	0	0	0.0200496	0	0	0	0	0	0	0.0293486	0	0	0.0329927
Sample_s35c.bin_11	Firmicutes bacterium (SGB112)	0	0	0	0	0	0	0	0	0	0	0	0	0	0	0	0	0	0	0	0	0	0	0	0	0	0	0.0380533	0	0	0	1.23977	0	0.0496323	0	0	0	0	0	0	0	0	0.0537609	0	0	0	0	0	0
Sample_s35c.bin_13	Firmicutes bacterium ASF500 (SGB113)	0.162398	0.0627625	0.244164	0.47313	0.297818	0.367574	0.0517731	0.892082	0.752771	1.48936	2.09189	2.52302	0.644042	0.982864	0.142732	0.899642	0.202226	0.412886	0.179062	0.0910307	0.202751	0.0984834	0.254918	1.0671	1.9631	0.422177	1.26998	0.231642	0.236007	2.26221	1.99745	1.18895	0.305743	0.192252	0.13205	0.179907	0.557601	0	0.454517	0.887771	0.242633	0.0583526	0.219114	0.0745475	0.829137	1.38404	0.37929	0.474594
Sample_s35c.bin_15	Enterocloster clostridioformis (SGB114)	0	0	0	0	0	0	0	0	0	0	0	0	0	0	0	0	0	0	0	0	0	0	0	0	0	0	0	0	0	0	2.15233	0	0	0	0	0	0	0	0	0	0	0	0	0	0	0	0	0
Sample_s35c.bin_16	Clostridiales bacterium (SGB115)	0.0493532	0	0	0	0	0	0	0	0	0	0	0	0	0.0599135	0.0489512	0.0513953	0	0	0	0	0	0.0417596	0	0	0	0	0.134529	0	0	0.0947367	1.04348	0	0	0	0	0	0.132101	0	0.256216	0.0500714	0.41889	0	0	0.0525184	0	0	0	0.0254011
Sample_s35c.bin_17	Lachnospiraceae bacterium AM48-27BH (SGB116)	0	0	0	0.0390538	0	0	0	0.0877035	1.07484	0.137118	0.0801435	0	0.0540692	0.0709	0.0887072	0	0	0.0423277	0	0	0.0557895	0	0	1.05212	0.426337	0	0.383911	0.213461	0	0.218366	3.82048	0.151496	0	0	0	0	0.056898	0	0	0.0655109	0.048039	0	0	0	0	0	0	0.0383489
Sample_s35c.bin_18	Flavonifractor plautii (SGB117)	0	0	0	0	0	0	0	0.0734736	0	0	0.150609	0	0.0607884	0.0715333	0	0	0	0	0	0	0	0	0	0	0	0	0	0	0	0	0.604906	0	0	0	0	0	0	0	0	0	0	0	0	0	0	0	0	0
Sample_s35c.bin_4	Bacteroides intestinalis (SGB118)	0.07113	0.158136	0.199884	0	0.176204	0.0637631	0.112809	11.6445	14.7916	10.3105	7.77552	10.8947	15.7246	6.79157	0.0789782	0	0.127619	0	0	0.138666	0.124595	0	0	14.552	9.66914	18.3621	13.63	4.61852	3.44193	16.0183	5.27026	14.4528	0.105483	0.0968844	0.076954	0	0.0927315	0	0.0588687	0.135741	0	0	0.0831676	0.0974963	0.132667	0.0794173	0.0970464	0
Sample_s35c.bin_8	Parabacteroides goldsteinii (SGB119)	0.0768074	0.104062	0	0	0.0961731	0.0436353	0.0765041	0.470057	0.675652	1.04042	2.10163	0.442476	1.04724	0	0	0	0.0738371	0	0.0673657	0.0745917	0	0.0575459	0	0.508454	0.45369	0.574239	1.00214	0.158383	0.499763	2.22379	1.79402	1.1258	0.0925076	0	0.0421111	0	0	0.0267911	0.0463484	0.0459619	0	0	0	0.0779901	0.0643099	0.0802904	0.142873	0.101074
Sample_s35c.bin_9	bacterium D16-54 (SGB120)	0	0.0578786	0.0997438	0	0	0.153702	0.035069	0.0847492	0.385046	0.147369	0.110671	0.399489	0.178481	0.195134	0	0.136225	0.0402332	0.0726687	0	0.0477561	0	0.056968	0.0406521	0.19893	0.646826	0.0708036	0.114977	0.0963007	0	0.103248	2.08417	0.133414	0.0580394	0.0416928	0	0	0.173751	0.0663517	0.0344527	0.230696	0.437431	0	0.203584	0	0.0782699	0	0	0
Sample_s36B.bin_12	bacterium 0.1xD8-71 (SGB121)	0	0	0	0	0	0	0	0	0	0	0	0	0	0	0	0	0	0	0	0	0.715446	0	0.754059	0	0	0	0	0	0	0	0	0	0	0	0	0	0	0	0	0	0	0	0	0	0	0	0	0
Sample_s36B.bin_7	Ruthenibacterium lactatiformans (SGB122)	0	0	0.0365526	0.0528048	0.13864	0.0315762	0	0	0	0	0	0	0	0	0	0	0	0	0.12519	0	0.0599284	0	0.977965	0	0	0	0	0	0	0	0	0	0	0	0	0	0.0961659	0	0	0	0	0	0	0	0.11336	0	0	0
Sample_s36c.bin_4	Prevotella sp. MGM2 (SGB123)	2.13552	0.535053	0.833881	1.39373	4.44684	3.46378	3.47652	3.79185	3.60995	9.21263	0.717162	6.52081	9.05524	13.5863	0.329926	0.829607	1.56027	0.770874	3.59791	5.42259	1.43074	0.924761	2.00511	8.56219	8.18856	0.558855	8.63974	3.12131	3.8085	6.02257	0	7.68072	1.42328	0.537658	2.02401	1.0459	1.50047	1.92302	2.8569	1.20874	0.680637	2.46893	1.33793	0.827835	2.2767	2.50771	2.52054	0.261838
Sample_s37B.bin_12	Lachnospiraceae bacterium (SGB124)	0.706744	0	0	0.148633	0	0	0	0.130886	0	0	0	0	0	0	0.47241	0	0	0	0	0	0	0	0	0	0	0	0	0	0	0	0	0	0	0	0	0	0	0	0	0	0.0747299	0.224317	0	0	0	0.0542446	0	0
Sample_s37B.bin_27	uncultured Flavonifractor sp. (SGB125)	0.427926	0	0	0	0	0.0976384	0	0.206367	0	0	0	0	0.327002	0	0	0	0	0	0	0	0	0.125854	0	0	0	0	0	0	0	0	0	0	0	0	0	0	0	0	0	0	0	0	0	0	0	0	0	0.0616788
Sample_s37B.bin_30	Eubacterium sp. AF36-5BH (SGB126)	0.445237	0.0616103	0.0608847	0.12648	0.0859787	0	0.0632987	0	0	0	0	0	0	0	0	0	0.064346	0.109921	0.0840423	0	0.0554925	0.113728	0.0588661	0	0	0	0	0	0	0	0	0	0.0904696	0.319127	0.169921	0.0738329	0	0.11904	0	0.105817	0.302263	0.0586891	0.0626304	0.129445	0	0	0	0.0354359
Sample_s37c.bin_10	Hungatella hathewayi (SGB127)	0	0	0	0.205213	0.0496565	0.0464962	0.0276843	1.4678	0.23388	0.206778	0.230283	0.301178	0.215498	0.16821	0	0.122411	0	0.0378743	0.0668365	0.25449	0	0	0.0550922	0	0.444279	0.0952204	0.0847232	0.078567	0	1.47331	0	0.0814956	0.206818	0	0	0.243945	0.151342	0.10384	0	0.230159	0.0480351	0.0273491	0.0590958	0	0.142885	0.0823859	0.0442532	0.164526
Sample_s37c.bin_11	Lachnospiraceae bacterium MD335 (SGB128)	0	0	0	0.0361402	0.0338332	0	0	0.878738	0	0	0.0751275	0	0	0	0	0	0	0	0	0.356491	0	0	0	0	0	0	0	0	0.107892	0	0	0	0	0	0	0	0.137177	0	0	0	0	0	0	0	0	0	0	0
Sample_s37c.bin_13	bacterium 1XD21-70 (SGB129)	0.0721062	0	0.146934	0	0	0	0	1.03105	0	0.070067	0.148979	0.0955362	0	0	0	0	0	0	0	0	0.143008	0	0	0	0	0	0	0	0	0.831482	0	0	0	0	0	0	0	0	0	0	0.103792	0	0	0.120671	0	0.0621068	0	0
Sample_s37c.bin_7	Alistipes sp. (SGB130)	0.0724805	0.0785415	0.0737594	0.103468	0.143635	0.0450951	0.427311	1.16225	0.678126	1.45592	0.742637	0.773048	1.43189	1.40056	0	0.0712516	0.261913	0.0582386	0.292733	0.359317	0.0986335	0.286155	0.317944	1.07273	0.286353	0.753431	0.200757	0.355411	0.602917	0.149176	0	1.26885	0.111516	0.154198	0.107171	0.190464	0.0490682	0.153292	0.242844	0.0903399	0.0616347	0.104324	0.0693635	0.123544	0.116739	0.211879	0.213685	0.172483
Sample_s38B.bin_10	Clostridiales bacterium (SGB131)	1.01862	2.0553	0	0	0.481796	0	0.0548756	0	0	0	0	0	0	0	0.456629	0	0	0	9.8242	0.185638	2.49434	0.385732	0	0	0	0	0	0	0	0	0	0	3.1731	0.158319	2.14188	0.27981	2.82626	0.310878	0	0	2.86652	0.335265	0	0	1.40564	0	1.6197	0
Sample_s38B.bin_11	bacterium 1xD42-87 (SGB132)	0	1.64449	0	0	0	0	0	0	0	0	0	0	0	0	0	0	0	0	0	0.68431	0	0	0	0	0	0	0	0	0	0	0	0	0	0	0	0	0	0	0	0	0	0	0	0	0	0	0	0
Sample_s39B.bin_10	Lachnospiraceae bacterium A2 (SGB133)	0	0	1.32835	0.393465	0	0.0356962	0.223657	0	0	0	0	0	0	0	0	1.95913	0.0465441	0	0	0	0.0505897	0	0	0	0	0	0	0	0	0	0	0	0	0	0	1.82002	0	1.2458	0.399758	0.217676	0	0	0.476927	0	0	0.0307602	0	0
Sample_s39B.bin_20	bacterium 1XD8-92 (SGB134)	0	0	0.769006	0	0.190773	0.214927	0	0	0	0	0	0	0	0	0	0.796977	0	0.0463774	0.0764999	0.607481	0.216968	0	0.510414	0	0.0763395	0	0	0	0	0.580296	0	0	0.436084	0	0.0561582	0.062746	0	0	0	0.542088	0	0	0.455901	0.149099	0.17534	0	0	0
Sample_s39B.bin_24	Lachnospiraceae bacterium (SGB135)	0	0	0.747033	0.199967	0	0	0.0292868	0	0	0	0	0	0	0	0	0.371138	0	0	0.101882	0	0	0	0.0378645	0	0	0	0	0	0	0	0	0	0.0905505	0	0	0	0.24598	0	0	1.20599	0	0	0	0	0	0.0297582	0	0
Sample_s39c.bin_17	Alistipes putredinis (SGB136)	0	0	0	0	0	0	0.0663379	0.256428	0.147099	0.501703	0	0	0.159112	0.14751	0	0	0	0	0	0.0467214	0	0	0	0.27703	0.263188	0.0793829	0.0973758	0	0	0	0	0.22311	0	0	0	0	0	0.0232418	0	0	0	0	0	0	0.0686951	0.0729956	0.0675504	0.0561883
Sample_s39c.bin_18	uncultured Flavonifractor sp. (SGB137)	0.0943934	0.116602	0.209706	0.0833767	0.140433	0.197922	0.135015	0.261704	0.238635	0.546636	0.240626	0.272569	0.247679	0.440709	0.0893555	0.137608	0.220646	0.194428	0.151298	0.117185	0.18283	0.0745741	0.153885	0.179274	0.55181	0.135677	0.321996	0.0820664	0.145392	0.352841	0.156462	0.288492	0.146049	0	0.0977552	0.11553	0.0985615	0.0422885	0.24053	0.195555	0.129908	0.110809	0.0894002	0.117995	0.404153	0.333837	0.17959	0.196402
Sample_s39c.bin_4	Odoribacter splanchnicus (SGB138)	0.0400111	0.107067	0.0386845	0.119237	0.041851	0.0543958	0.135772	0.3476	0.479449	0.485859	0.325336	0.229423	0.267753	0.384767	0.108396	0.0778675	0.0657688	0	0.0776713	0.0765743	0.0549179	0.0773363	0.0648134	0.272743	0.417702	0.356838	0.280483	0.126674	0.193859	0.200292	0	0.191488	0.0378427	0.212151	0.0328936	0.043633	0.0564946	0.0510795	0.0363273	0.0562387	0.0578463	0.0497973	0.0774334	0.0349675	0.128972	0.156135	0.171345	0.0961412
Sample_s42B.bin_22	Firmicutes bacterium CAG:582 (SGB139)	0	0	0	0.35608	0	0	0	0	0	0	0	0	0	0	0	0	0	0	0	0	0	0.0886597	0	0	0	0	0	0	0	0	0	0	0	0.295297	0	0.150179	0	0.0356307	0	0	0	0	0	0	0	0	0	0.0978741
Sample_s42c.bin_10	Anaerotruncus sp. 1XD22-93 (SGB140)	0	0	0	0	0	0	0	0	0	0	1.08359	0	0	0	0	0.142357	0	0	0	0	0	0	0	0	0	0	0	0	0	0	0	0	0	0	0	0	0	0	0	0	0	0	0	0	0	0	0	0
Sample_s42c.bin_13	uncultured Flavonifractor sp. (SGB141)	0	0	0	0.0308542	0	0	0	0	0	0	3.20531	0	0	0	0.0842275	0	0.0436736	0	0	0	0	0	0	0	0	0.41722	0	0	0	0	0	0	0	0	0	0	0	0	0	0	0	0	0	0	0	0	0	0
Sample_s42c.bin_4	Bacteroides nordii (SGB142)	0	0	0	0	0	0.0430736	0.0615934	0.0904384	0.378894	0.773882	1.1191	0.334525	0.633824	0	0	0	0.0695881	0	0.0970017	0.0316524	0	0	0.0331324	0.386518	0.861196	0.248354	0.628176	0.458227	0.306317	0.75216	0	0.57047	0	0	0	0	0.0472853	0	0	0	0	0	0	0.0436805	0	0.0716724	0.103641	0.0416187
Sample_s42c.bin_7	Lachnoclostridium sp. An138 (SGB143)	0.121948	0.154543	0.0642099	0.157345	0.0503002	0.0487587	0.0752796	0.648787	0.350893	0.326243	2.65174	0.269951	0.376493	0.747812	0.415052	0.0555056	0.086402	0.0970518	0	0.248631	0.156902	0	0.0428938	1.02284	0.655643	0.252867	0.76944	0.0923876	0.324193	0.476055	0	0.169043	0.0369219	0	0.0478686	0.163971	0.12792	0.0548778	0.211685	0.126957	0.0573482	0.0560807	0.124586	0.0330617	0.0624127	0.107299	0.0877439	0.0412513
Sample_s45c.bin_3	Porphyromonadaceae bacterium (SGB144)	0.294865	0.0591522	0.149563	0.178779	0.183317	0.0820333	0.512375	1.78811	2.42377	2.11289	0.561788	1.94255	1.90025	4.54413	0	0.124247	0.289615	0.110905	0.227972	0.245898	0.0864377	0.114054	0.340186	1.5377	3.62338	6.18224	1.38553	0.841917	1.43228	1.36062	0	0	0.153509	0.381074	0.141652	0.0807305	0.230094	0.165985	0.2173	0.173708	0.169682	0.314814	0.104813	0.152673	0.12059	1.12672	0.0745365	0.243572
Sample_s45c.bin_5	Firmicutes bacterium (SGB145)	0	0	0	0	0	0	0	0	0	0	0	1.70406	0	0	0	0.14482	0	0.0511838	0	0	0	0	0	0.10156	0.583607	0.0632539	0.0744983	0	0	0.312678	0	0	0	0	0	0	0	0	0	0	0	0	0	0	0	0	0	0.0322178
Sample_s45c.bin_9	Lachnospiraceae bacterium MD335 (SGB146)	0.0556239	0	0	0.243023	0.2168	0.190863	0.200457	0.0988667	0.0759545	0	1.79746	1.90537	1.92069	0.217481	0	0	0	0	0	0	0.0605494	0	0.0726101	0.0978978	0.794636	0.19392	0	0	0	2.71612	0	0.421126	0.0928863	0	0	0.191658	0	0	0	0	0	0	0	0	0	0	0	0.0349891
Sample_s46B.bin_1	Alistipes sp. (SGB147)	5.93841	0.342928	1.31969	5.4073	4.7821	2.43946	1.24548	0	0	0.0471232	0	0	0	0	0.122012	1.53422	2.41776	2.58963	4.24508	4.69951	5.61208	7.24906	7.25437	0	0	0	0.255458	0	0	0	0	0	5.17968	5.18971	2.05784	3.01762	2.89537	5.5601	7.25301	2.47989	1.54256	4.46779	4.3664	2.26522	1.55493	3.68026	0.623636	3.44224
Sample_s46c.bin_5	Firmicutes bacterium (SGB148)	0	0	0.12911	0.0667497	0	0.109814	0	0.033177	0.149735	0.1954	0.335906	0	0.94444	0.462434	0	0.0744843	0	0	0	0	0	0	0.230854	0.441078	0.517385	0.493919	0	0.197282	0	0	8.98028	0.825003	0.0613489	0	0	0	0	0.133534	0.0704045	0	0	0	0.0543104	0.0633181	0	0	0	0
Sample_s46c.bin_7	uncultured Flavonifractor sp. (SGB149)	0	0.0915954	0.218077	0.0505817	0.0437023	0.123112	0.0323883	0	0	0.0543372	0.114451	0.10293	0.63329	0.069262	0	0	0.172909	0.27747	0	0	0.256011	0.375114	0	0.114916	0.144797	0	0.47152	0	0	0.656264	0	0	0.123421	0	0.0713927	0.0536344	0.0894262	0.0537148	0.484973	0.0444589	0.124155	0	0.0845086	0.0288136	0.663558	0.0767757	0.162247	0.196748
Sample_s48B.bin_12	Fusobacterium sp. CAG:439 (SGB150)	0	0	0	0	0.0843067	0	0.679529	0	0	0	0	0	0	0	0	0	0	0	0	0	0	0	0.0783511	0	0	0	0	0	0	0	0	0	0	0.0564381	0	0	0	0.0284152	0	0	0	0.0787151	0.0978842	0	0.0600858	0	0	0
Sample_s48c.bin_12	uncultured Flavonifractor sp. (SGB151)	0	0	0	0	0	0	0	0	0	0	0	0	0	2.25249	0	0	0	0	0	0	0	0	0	0	0	0	0	0	0	0	0	0	0	0	0	0	0	0	0	0	0	0	0	0	0	0	0	0.0320838
Sample_s48c.bin_1	Parabacteroides johnsonii CAG:246 (SGB152)	0.0622789	0.0647906	0.0834841	0.064544	0.0488363	0.0613386	0.11475	1.35366	4.3168	2.51482	1.8222	4.25265	1.93077	6.13969	0.0700388	0	0.0601182	0.0324082	0.0622217	0.122269	0.0405249	0	0	2.17239	4.22117	2.53762	2.00458	1.1494	1.3851	5.22486	26.1237	5.77413	0.0802805	0.12734	0.0379548	0.0696762	0	0.0950499	0.0560817	0.0316931	0.0540226	0.0476222	0.0456607	0.0492121	0.0833161	0.0537956	0.112058	0.0635293
Sample_s48c.bin_3	Muribaculum intestinale (SGB153)	0.305958	0.201903	0.147969	0.20947	0.421986	0.239756	0.406358	0.526947	1.03906	0.645654	0.368481	0.648892	1.64784	1.20587	0	0.159193	0.3044	0.14297	0.529021	0.694643	0.209024	0.277078	0.380519	0.63425	0.754092	0.5662	0.706958	0.222172	0.396172	0.631399	0	0.38685	0.316045	0.319032	0.218238	0.135162	0.197736	0.226846	0.266254	0.201212	0.181814	0.261613	0.12117	0.350566	0.408249	0.302389	0.236387	0.261874
Sample_s48c.bin_4	Bacteroides uniformis (SGB154)	0.245619	0.865382	0.118938	0.0917784	0.250964	0.0620272	0.645306	1.29832	0.953813	0.187602	1.47115	0	2.47476	0.882333	0.791302	0.185117	0.116234	0.204439	0.191491	0.278368	0.103874	0.164013	0.124617	0.441079	0.222105	1.4619	0.222359	0.125182	0.114753	0	0	1.40852	0.232468	0.145758	0.0895168	0.068966	0.08421	0.0932369	0.0771268	0.196338	0.178295	0.261172	0.149412	0.173145	0.0740361	0.151348	0.0893037	0.204808
Sample_s48c.bin_8	Lachnospiraceae bacterium (SGB155)	0	0	0	0	0	0	0.0898938	0.436514	0	0	0.159974	0.0522437	0.663542	0.896031	0	0	0.0562965	0	0	0	0.0338123	0	0	0.0901802	0.248688	0.117429	0.176181	0	0.103779	0.0956405	0	0	0	0	0	0	0	0	0	0.0558421	0	0	0.0369057	0	0	0	0	0
Sample_s49B.bin_12	uncultured Flavonifractor sp. (SGB156)	0	0	0	0	0.132825	0	0	0	0	0	0	1.36209	0	0	0	0	0	0	0	0	0	0	0	0	0	0	0	0	0	0	0	0	0.965503	0	0	0	0	0	0	0	0	0	0	0	0	0	0	0
Sample_s49B.bin_2	Ruminococcaceae bacterium (SGB157)	0.61536	0.490413	0.563785	0.305286	0.333853	0.100168	0.0553982	0.0740536	0	0	0	0	0.0871149	0	0.795942	0.553165	0.541401	0.615963	0.44987	0.0648197	0.25585	0.294093	0.328761	0	0.18718	0	0.216653	0	0	0	0	0	0.682193	0.683137	0.385131	0.303656	0.0922252	0.0464777	0.261569	0.290022	0	0.245362	0.217528	0.493531	0.16721	0.0407879	0.295107	0.359717
Sample_s49B.bin_3	Lactobacillus murinus (SGB158)	0	0.779772	0.145719	0.0272511	0.386383	0.243334	0.13454	0.241143	0.32112	0.0713897	0	1.47836	0.375258	0.0686658	3.71314	0.42578	0.0537371	0.138319	0.23235	0.102315	2.80742	0	0.0919377	0.0986831	0.147962	0.607966	0.0653218	0.191275	0.0656999	0.113843	0.06368	0.205511	1.76313	0.168711	0.186176	0	0.742881	0.529984	0.0613634	0.0746759	0.174385	0.200922	0.540205	0.3661	0	0.108396	0.102016	0
Sample_s49B.bin_9	Hungatella hathewayi (SGB159)	0	0	0.138759	0	0.0442523	0.115357	0.054648	0.0535694	0.105194	1.33445	0.974231	0.495255	0.534542	0.976192	0.13232	0.0794948	0	0	0	0.226162	0	0	0.330131	0.178395	0.60249	0.144309	0	0	0.245818	0.908192	0	1.20096	0.913011	0	0	0	0.326638	0	0	0.427052	0.0513681	0	0.0663626	0	0	0	0	0
Sample_s49c.bin_14	Muribaculaceae bacterium Isolate-013 (NCI) (SGB160)	0.0848248	0	0	0	0	0	0.0765446	0	0	0	0	0	0	0	0	0.0731046	0.404647	0	0	0	0.0368384	0.064038	0	0	0	0	0	0	0	0	0	0	0	0.0598756	0	0	0	0	0	0	0	0.0824979	0	0	0.397542	0.0828982	0	0.110005
Sample_s49c.bin_18	Peptococcaceae bacterium DCMF (SGB161)	0.111934	0.0880473	0.272073	0.151847	0.137667	0.124346	0.0459588	0	0	0	0.0561993	0	0	0	0.0804645	0.268071	0.122867	0.189166	0.108921	0.150703	0.166506	0.0964362	0.193524	0	0	0	0.200425	0.115603	0	0	0	0	0.169219	0.0921797	0.101362	0.222522	0.194534	0.0823863	0.165288	0.196904	0.0849329	0.0963944	0.195768	0.0983424	0.367942	0.211003	0.152145	0.0817579
Sample_s49c.bin_1	Anaerotruncus sp. 1XD22-93 (SGB162)	0.12594	0	0.0773838	0.613603	0	0.0274502	0.419615	0.206514	0.580246	0.408278	0.0337247	0	0.430602	0	0.396785	0.0754683	0	0.168997	0.216482	0	0.194761	0.15314	0.0423447	0.0763536	0.13001	0.399186	0.0994856	0	0.122088	0	0	0	0.0798955	0.202254	0	0.182403	0	0.607989	0	0.0577309	0.450015	0.334872	0.556336	0	0.709523	0.321567	0.311913	0.171462
Sample_s49c.bin_21	Lachnospiraceae bacterium (SGB163)	0	0	0	0	0	0	0	0	0	0	0	0	0	0	0	0	0	0	0	0	0	0	0	0	0	0	0	0	0	0	0	0	0.922055	0	0	0	0.766362	0	0	0	0	0	0	0	1.50734	0	0	0
Sample_s49c.bin_4	Bacteroidales bacterium 55_9 (SGB164)	0.266657	0.185413	0.263648	0.435434	0.283853	0.334551	0.463768	0	0	0	0	0	0	0	0.0562151	0.265767	0.400854	0.241367	0.437795	0.233442	0.140205	0.190038	0.278051	0	0	0	0	0	0	0	0	0	0.268453	0.15504	0.276965	0.486372	0.345302	0.102735	0.312642	0.256934	0.390309	0.193887	0.286272	0.291885	0.436204	0.266155	0.172216	0.677047
Sample_s4B.bin_10	Clostridium sp. CAG:1013 (SGB165)	0.47467	0	0	0	0	0	0	0	0	0	0	0	0	0	0.150645	0.12954	0	0	0	0	0	0	0	0	0	0	0	0	0	0	0	0	0	0.222068	0.0886412	0	0	0.0283577	0	0	1.25059	0	0.161318	0	0	0.0795143	0.112215	0.0657795
Sample_s4B.bin_18	Oscillibacter sp. 1-3 (SGB166)	0	0	0	0	0	0.0457383	0	0	0.0786983	0	0	0	0.109266	0.171826	0	0	0	0.584414	0	0.0318801	0.0702124	0.0569412	0	0	0	0	0.780047	0	0	0	0	0	0	0	0	0	0	0	0.0963134	0.078884	0	0	0	0	0	0	0	0
Sample_s4B.bin_1	Ruminococcus sp. (SGB167)	0.147564	0	0.0950976	0.284008	0	0.47569	0.32851	0	0	0	0	0	0	0	0.0791395	0	0	0.150568	0.277947	0	0.767066	0.292658	0.505967	0	0	0	0	0	0	0	0	0	0	0.385119	1.52757	0.175937	0.184738	0	0.485322	0.62337	1.13738	0.0404568	0.875537	0	0	0.0275901	0.0901565	0.164082
Sample_s4B.bin_27	Clostridiales bacterium (SGB168)	1.05218	0.0794217	0	0	0	0	0	0	0	0	0	0	0	0	0	0.197587	0	0	0	0	0.226256	0.158869	0	0	0	0	0	0	0	0	0	0	0	0.694796	0.395969	0.125674	0	0.164165	0.265521	0.14732	0.128161	0.163266	0.667668	1.34178	0.0377854	0.0951419	0.269997	0.150513
Sample_s4c.bin_1	Bacteroides sp. CAG:20 (SGB169)	0.168197	0	0.0728455	0.133976	0.140173	0.179681	0.190166	0.481068	0.222367	0.546124	0.07444	0	0.0505081	0	0.119919	0.0764299	0.359142	0.284701	0	0.34042	0	0.115787	0.0999142	0.10694	0.102116	0.559076	0.139689	0	0.208953	0	0	0	0.121462	0.333419	0.197861	0.248622	0.16559	0	0.446812	0	0.182964	0.133396	0.113011	0.12014	0.205005	0.587985	0.208058	0.565349
Sample_s4c.bin_25	Pseudoflavonifractor sp. An85 (SGB170)	0.0412122	0	0.0953504	0.235243	0.125529	0.117393	0.0826095	0.378863	0.276939	0.283573	1.76937	0.974546	0.255568	0.636016	0.241841	0.675205	0.0626245	0.409609	0.098398	0	0.146742	0	0.651785	0.693953	4.66212	0.144298	2.37112	0.187587	0.117374	0.86719	0	0.368025	0.35913	0	0	0	0.563498	0	0.232244	0.535629	0.0881602	0.0546428	0.143485	0	2.33986	0.272761	0.131887	0.137966
Sample_s50B.bin_9	Muribaculaceae bacterium Isolate-013 (NCI) (SGB171)	0.21361	0	0.384628	0	0	0.120441	0	0	0.329373	0	0	0	0	0	0	0	1.62935	0.0585707	0.0851572	0	0	0	0	0	0	0.413148	0	0	0	0	0	0	0	1.0847	0.370212	0.0713648	0.0758039	0	0	0.132716	0.0695511	0.0947513	0	0	0.15672	0.0587785	0.0979535	0.134128
Sample_s50c.bin_2	Lachnospiraceae bacterium (SGB172)	0.847218	0	0	0	0	0	0	0	0	0	0	0	0	0	0	0	0	0	0	0.0718275	0	0.935635	0	0	0	0	0	0	0	0	0	0	0	1.48543	0	0.158969	0	0	0	0	0	0	0	0	0	1.81667	0.437576	2.74529
Sample_s50c.bin_4	Ruminococcaceae bacterium (SGB173)	0.141794	0	0.333801	0.0720332	0.103708	0.367663	0.131819	0	0	0	0	0	0	0	0	0.755908	0.239832	0	0.754223	0.0599963	0	0	0.219413	0	0	0	0	0	0	0	0	0	0.137216	2.59781	0	0	0.614007	2.45955	3.81558	1.10714	0	0	0	0	0.951437	4.52675	0	0
Sample_s50c.bin_7	uncultured Ruminococcus sp. (SGB174)	0	0	0	0.0332253	0	0.207344	0.766161	0	0	0	0	0	0	0	0	0	0	0	0.286691	0	0.0567503	0	0	0	0	0	0	0	0	0	0	0	0	1.15021	0	0	0	0	0	0	0	0	0	0	0	0.680764	0	0
Sample_s51B.bin_19	Clostridiales bacterium (SGB175)	0.173886	0	0.104012	0.0555539	0	0	0	0	0	0	0	0	0	0	0.0691717	0.0747622	0.0559432	0	0	0	0	0.0683325	0	0	0	0	0	0	0	0	0	0	0	0	0.40627	0.154255	0.0950091	0	0	0	0	0	0	0.160805	0.103573	0	0	0.125145
Sample_s51B.bin_22	Clostridium sp. CAG:452 (SGB176)	0	0	0	0.0274591	0	0	0	0	0	0	0	0	0	0	0	0	0	0	0	0	0	0	0	0	0	0	0	0	0	0	0	0	0	0.070229	2.27737	0	0	0	0	0	0	0	0	0	0.171625	0	0	0
Sample_s51B.bin_6	Firmicutes bacterium CAG:424 (SGB177)	0	0	0	0	0	0	0	0	0	0	0	0	0	0	0	0	0	0	0	0	0	0.194776	0	0	0	0	0	0	0	0	0.0328502	0	0	0	0.972343	0	0	0	0	0	0	0	0.60929	0	0	0	0.118091	0
Sample_s51c.bin_8	uncultured Flavonifractor sp. (SGB178)	0	0	0	0	0	0	0	0	0	0	0	0	0	0	0	0	0	0	0	0	0	0	0	0	0	0	0	0	0	0	0	0	0	0	0.192333	0	0	0	0	0	0	0	0	0	0	0.0799359	0.960258	0
Sample_s52B.bin_12	Lachnospiraceae bacterium (SGB179)	0	0	0	0	0	0	0	0	0	0	0	0	0	0	0	0	0	2.86411	0	0	0	0	0	0	0	0	0.156312	0	0	0	0	0	0	0	0	1.24618	0	0	0	0	0	0	0	0	0	0	0	0.0284128
Sample_s52B.bin_5	Clostridiales bacterium (SGB180)	0	0.863115	0	0.117283	0	0.956253	0	0	0	0	0	0	0	0	0.0845826	0	0	0	0	0	0	0	0	0.310306	0.0705826	0	0	0	0	0.181963	0	0	0	0	0.152067	0.875932	0	2.17334	0	0	0	0	0.745719	0.0660021	0	0.0901575	0.0566629	0
Sample_s52c.bin_21	Clostridium sp. CAG:452 (SGB181)	0	0	0	0	0	0	0	0	0	0	0	0	0	0	0	0	0	0	0	0	0	0	0	0	0	0	0	0	0	0	0	0	0	0	0	0.224851	0	0	0	0	0	0	0	0	0	0	0	1.06312
Sample_s52c.bin_26	Oscillibacter sp. 1-3 (SGB182)	0	0	0.975191	0	0	0	0	0	0	0.784695	0	0	0	0	0	0	0	0	0	0	0	0	0	0	0	0	0	0	0.123499	0	0	0	0	0.557416	0	0.39092	0	0	0.336602	0.237166	0	0	0	0	0	0.911055	0	0.775807
Sample_s53c.bin_19	Lachnospiraceae bacterium 10-1 (SGB183)	0	0	0	0.412569	0	0	0	0	0	0	0	0	0	0	0	0	0	0	0	0	0.36022	0	0	0	0	0	0	0	0	0	0	0	0	0	0	0.217	0	0.133191	0.107216	0	0	0	0	0.162967	0	1.9021	0.194145	0
Sample_s53c.bin_21	Oscillibacter sp. (SGB184)	0.0627428	0	0.818364	0.0704881	0.065284	0.194471	0	0.105182	0.0918892	0.455546	0	0.119613	0.0742803	0	0	0.308493	0.0994297	0.134644	0	0	0.14008	0.131901	0	0	0.121128	0	0.120556	0	0	0	0	0	0	0.108819	0	0.136893	1.09267	0.201771	0.29083	1.17125	0	0.200584	0.127494	0.326366	0.244794	0.0958854	0	0.411923
Sample_s53c.bin_27	Lachnoclostridium sp. An131 (SGB185)	0.204848	0	0.289141	0	0	0	0	0.298254	0	0	0	0	0	0	0	0	0	0.0923043	0.0702008	0.0780702	0.0625626	0	0.0743793	0	0	0	0.0516609	0.0614415	0	0	0	0.0832391	0	0	0	0	0.205923	0	0.055036	0.252606	0	0	0	0	0	0	0	0
Sample_s53c.bin_28	Clostridiales bacterium (SGB186)	0.0851674	0	0	0	0	0.133104	0	0	0	0	0	0	0	0	0	0	0	0.0416012	0	0	0	0	0.210813	0	0	0	0	0	0	0	0	0	0.0952342	0	0	0	0.0983379	0	0	0	0	0	0.0700891	0.201473	0	0.0462325	0	0.219706
Sample_s53c.bin_37	Oscillibacter sp. 1-3 (SGB187)	0	0	0	0.0855275	0	0	0	0	0	0	0	0	0	0	0	0	0.0455973	0	0	0	0	0	0	0	0	0	0	0	0	0	0	0	0	0	0	0	1.2403	0	0	0	0	0	0	0.103298	0	0	0	0
Sample_s53c.bin_3	Ruminococcaceae bacterium (SGB188)	0	0	0.0424992	0	0	0	0.027434	0	0	1.42996	0	0	0	0	0	0	0	0	0	0	0	0	0	0	0	0	0	0	0	0	0	0	0	0	0	0	0	0	0	0	0	0	0	0	0	0	0	0
Sample_s53c.bin_6	Roseburia sp. 1XD42-69 (SGB189)	0	0	0	0	0	0	0	0	0	0	0	0	0	0	0	0	0.226629	0	0	0	0	0.0658028	0	0	0	0	0	0	0	0	0	0	0	0.0663314	0	0	0	0	0	0	0	0	0	0	0	0	0	0
Sample_s54B.bin_10	Sutterella sp. CAG:521 (SGB190)	0.516567	0.589034	0.217161	0.247435	0.678651	0.0953236	0.0862961	0	0	0	0.0388614	0	0	0	0.111841	0.178569	0.26464	0.156292	0.27976	1.40671	0.117759	0.180759	0.146086	0	0	0	0.10327	0	0	0	0.997435	0	0.225278	0.142925	0.189796	0.171072	0	0.616634	0.0374926	0.085322	0	0.284825	0.271483	0.283314	0.0622147	0.0286409	0.314504	0.079836
Sample_s54B.bin_19	Lachnospiraceae bacterium (SGB191)	0.258694	0	0	0.10765	0	0	0	0	0	0	0	0	0	0	0	0.101227	0	0	0	0.241495	0	0	0	0	0	0	0	0	0	0	0	0	0	0.35906	0.193716	0.129203	0	0.472712	0	0	0	0	0.0430301	0	0	0.0821485	0.1151	0.466264
Sample_s54B.bin_1	Ruminococcus flavefaciens (SGB192)	1.06548	0	0	0	0	0	0	0	0	0	0	0	0	0	0	0	0	0	0	0	0	0	0	0	0	0	0	0	0	0	0	0	0	0	0.799903	0	0	1.08117	0	0.541201	0.740007	0	0.183134	0	0	0	0	0
Sample_s54B.bin_23	Clostridiales bacterium (SGB193)	0	0	0	0	0	0	0	0	0	0	0	0	0	0	0	0	0	0	0	0	0	0	0	0	0	0	0	0	0	0	0	0	0	0	0	0	0	0.558823	0	0	0	0	0	0	0	0	0	0
Sample_s54B.bin_26	Turicibacter sanguinis (SGB194)	0	0	0.0696785	0.054995	0	0.195887	0.153961	0	0	0	0.0482055	0	0	0.0676593	0.0557455	0.045525	0.111783	0	0	0.0953984	0.0355736	0	0	0	0	0	0.213391	0	0	0	0	0	0	0.117743	0	0.196831	0	0.273505	0.201265	0.237948	0.032544	0.451871	0	0.0656464	0	0.0575426	0.0390692	0.0926031
Sample_s54B.bin_2	Porphyromonadaceae bacterium (SGB195)	0.113392	0.0995975	0.177368	0.200804	0.247362	0.16114	0.438866	0	0	0	0	0	0	0	0	0.105743	0.178138	0.093634	0.227006	0.179504	0.444033	0.0991647	0.348721	0	0	0	0	0	0	0	0	0	0.27911	0.149009	0.228945	0.209531	0.100579	0.581793	0.135522	0.172439	0.157172	0.0360258	0.214558	0.0349011	0.229106	0.266439	0.140843	0.159697
Sample_s54B.bin_33	Corynebacterium stationis (SGB196)	0	0	0	0	0	0	0	0	0	0	0	0	0.150356	0	0	0	0	0	0	0	0	0	0	0	0	0	0	0	0	0.137067	0	0	0	0	0	0	0	0.265857	0.030816	0	0	0	0	0	0	0	0	0
Sample_s54c.bin_12	Proteobacteria bacterium CAG:495 (SGB197)	0.0706878	0	0	0.022758	0.0330533	0.0618215	0	0	0	0	0	0	0	0	0	0.0389878	0.112679	0	0	0	0	0.0572275	0.050171	0	0.549372	0	0.164172	0	0	0	0	0.106634	0.0420523	0.0714384	0	0	0.0972973	0.023751	0	0.0248531	0	0	0	0	0.0806773	0	0.222165	0.0313205
Sample_s54c.bin_20	Clostridiales bacterium (SGB198)	0	0	0	0	0	0	0.0481984	0	0	0	0	0	0	0	0	0	0	0	0	0	0.0567166	0	0	0	0	0	0	0	0	0	0	0	0	0	0	0	0	0.0277469	0	0	0	0	0	0	0	0	0	0
Sample_s54c.bin_2	Azospirillum sp. CAG:239 (SGB199)	0.20074	0.191267	0.225995	0.0969066	0.272516	0.180458	0.120248	0.520902	0.32559	0.134382	0	0.631783	0.478661	0.158833	0	0.239883	0.400721	0.519672	0.143162	0	0.103958	0.562224	0	0.821063	1.09321	0	0.740899	0	0.0719405	0	0	0.176974	0.175989	0.265508	0.489549	0.0830415	0.113736	0.57112	0.0579101	0.0975604	0.0749811	0.584754	0.0615407	0.0995935	0.183267	0.0483852	0.502409	0.0738778
Sample_s55c.bin_11	Clostridium cocleatum (SGB200)	0.158634	0.193064	0.110331	0.0460816	0.318292	0.230331	0.334912	0	0.201361	0	0.243919	0	0.0407085	0.201678	0.175818	0	0.135666	0.0444158	0.0772774	0.181139	0.0611919	0	0.11893	0	0	0.242753	0.389797	0.171476	0	0	0	0	0.23749	0.2022	0.0595758	0.073211	0.139851	0.114352	0.0760593	0.277396	0.125434	0.225248	0.0357642	0.196264	0.22662	0.0597807	0.232797	0.24276
Sample_s55c.bin_3	Anaeroplasma bactoclasticum (SGB201)	0	0	3.83565	1.74901	0	1.50435	0	0.165948	0.295964	0	0.808443	0.0792801	0.947959	1.16774	0	0.144126	5.65101	0	1.05886	0.382014	2.22463	0	0.370982	0	0	0	0.554921	0	0.644622	0	2.10634	0.209635	0.035623	6.6177	0	1.93562	0	0.0424357	3.77149	2.22004	0	0	0	0.130105	0	0.966407	0	1.24139
Sample_s55c.bin_5	Burkholderiales bacterium (SGB202)	0.0349837	0.0861216	0.03819	0.0240981	0	0.027568	0.311153	0.0461951	0.113718	0.201975	0.644281	0	0.126381	0	0.104316	0.0563352	0.0645777	0.0396921	0.116667	0.0870841	0.0453754	0	0	0	0	0.420029	0.145968	0.168979	0	0	0	0	0	0.0513341	0	0	0	0.0203629	0.0340403	0.0644433	0.0789069	0.159693	0	0	0.0460531	0.109355	0	0.0288956
Sample_s55c.bin_8	Clostridiales bacterium (SGB203)	0	0	0	0	0	0	0	0	0	0	0	0	0	0	0	0	0	0	0	0	0.0506949	0	0	0	0	0	0	0	0	0	0	0	0	0.056779	0	0	0	0	0	0	0	0	0	0.041037	0.0325367	0.266498	0	0.21837
Sample_s56B.bin_18	Lachnospiraceae bacterium (SGB204)	0.0593535	0	0.0645672	0.0562161	0	0.0603251	0	0	0	0	0	0	0	0	0	0	0	0	0	0	0	0	0	0	0	0	0	0	0	0	0	0	0	0	0	0	0	0.028015	0	0.979316	0	0	0	0	0	0	0	0.0718764
Sample_s56B.bin_22	Lachnospiraceae bacterium (SGB205)	0	0	0	0	0.25743	0	0.0474794	0.065499	0	0	0	0.42921	0.0693518	0	0	0.0550987	0	0	0.270984	0	0	0	0.352603	0	0	0	0	0	0	0	0	0.0770121	0	0	0	0.0697052	0.0803752	0	0	0.88068	0	0	0	0	0	0	0	0
Sample_s56B.bin_24	Lachnospiraceae bacterium (SGB206)	0	0	0.216984	0	0	0	0	0	0	0	0	0	0	0	0	0	0	0	0	0	0	0	0	0	0	0	0	0	0	0	0	0	0	0	0	0	0	0	0	2.52027	0	0	0	0	0	0	0	0
Sample_s56B.bin_8	Lachnospiraceae bacterium (SGB207)	0.212361	0	0.373213	0	0.179513	0	0	0.0446377	0	0	0	0	0	0	0	0.149213	0.224559	0.37211	0.119328	0	0.0413124	0.20907	0.177642	0	0	0	0	0	0	0	0	0	0	0.048275	0.14758	0.111606	0.0658446	0	0.162296	0.41481	0.194711	0	0.242195	0.114997	0	0	0.082996	0.035395
Sample_s56c.bin_10	Ruminococcaceae bacterium (SGB208)	0.0891917	0.129109	0.08084	0	0	0	0	0.148708	0.320668	0.0863217	0.0975236	0.125332	0.0706189	0.159505	0.135043	0.0755533	0	0.031149	0	0	0.0314702	0	0	0.105932	0	0.490062	0.203994	0.0720603	0.0667748	0.0997854	0.507096	0	0	0.177045	0.120597	0	0	0.200216	0.0852501	0.0607255	0.0356197	0.0921783	0	0.30291	0	0.0668805	0.0596401	0.0955655
Sample_s56c.bin_1	Romboutsia ilealis (SGB209)	0.0455458	0.078171	0.185546	0.169093	0.0971733	0.222174	0.492336	0.0661506	0	0.15145	0.0726239	0	0	0	0.212164	0.0873936	0.12183	0	0.0904161	0.485995	0.101593	0.072943	0.229798	0	0	0	0.0333207	0.0606182	0	0	0	0	0.0753674	0.225646	0	0.206664	0.0904978	0.456903	0.156294	0.0667814	0.0679186	0.565577	0.118115	0.135345	0.305475	0.565464	0.830407	0.217711
Sample_s57B.bin_10	Corallococcus sp. CAG:1435 (SGB210)	0.0927757	0.0762753	0.0304265	0.0523888	0	0.108934	0.0862489	1.30437	0.646026	0.0807817	0.118993	0.132924	0.243362	0.63607	0.367246	0	0	0.0280421	0	0.125261	0	0.189063	0.0795493	1.34636	0.399842	0.145382	0.733533	0	0.296623	0.350052	0.160508	0	0	0	0	0.141885	0.0897476	0.097936	0.0775187	0	0.905177	0.156136	0.22999	0.257239	0.0977369	0.0483842	0.0916595	0.22342
Sample_s57B.bin_15	bacterium 0.1xD8-71 (SGB211)	0.098942	0	0	0.114494	0.488775	0.627655	0	0	0	0	0	0	0	0	0	0.103586	0.357486	0.786159	0.277395	0	0.386883	0.0400467	0.21618	0	0	0	0.258636	0	0	0	0	0	0.282049	0.0815452	0.149383	0.779618	0	0	1.23146	0.622246	0.781825	0.0396716	0.0573361	0.123778	0.0879216	0.108869	0.0968564	0.255046
Sample_s57B.bin_17	Mycoplasma sp. CAG:877 (SGB212)	0.977117	0	0	0	0	0	0	0	0	0	0	0	0	0	0	0	0	0	0	0	0	0.0439573	0	0	0	0	0	0	0	0	0	0	0	0	0	0	0	0	0	0	0.674209	0	0	0	0	0	0.524638	0
Sample_s57B.bin_19	Oscillibacter sp. 1-3 (SGB213)	0.135844	0.0989732	0.0710118	0.211256	0	0	0.0392637	0	0	0	0	0	0.094141	0.0826593	0.0598291	0.275534	0.136828	0	0.111028	0.101196	0	0	0.0667703	0	0	0	0	0	0.18454	0	0	0	0.0779543	0	0	0	0.1905	0.103229	0	0	0.83164	0	0.0513595	0	0.0914965	0.0669804	0.104244	0.0761249
Sample_s57B.bin_22	Lachnospiraceae bacterium (SGB214)	0	0	0	0.0376366	0.166768	0.355856	0	0	0	0	0	0	0	0	0	0	0.4818	0	0.247985	0	0	0	0.395901	0	0	0	0	0	0	0	0	0	0.556105	0	0	0	1.36187	0	0.274104	0	0.632773	0	0	0	0.188642	0.036662	0	0
Sample_s57c.bin_10	Clostridium sp. CAG:1013 (SGB215)	0.0464009	0	0	0	0	0	0	0	0	0	0	0	0	0	0	0	0	0	0	0	0.0369454	0.188007	0	0	0	0	0	0	0	0	0	0	0	0	0	0	0	0.214244	0	0	0.837867	0	0.122987	0	0	0.222893	0	0.0464559
Sample_s57c.bin_16	Lachnospiraceae bacterium (SGB216)	0	0	0	0	0	0	0.0275539	0	0	0	0	0	0	0	0	0.223479	0	0	0	0.139412	0	0.097996	0	0	0	0	0	0	0	0	0	0	0	0	0	0	0	0	0	0	0.313485	0	0	0	0	0	0	0
Sample_s57c.bin_2	Roseburia sp. 1XD42-69 (SGB217)	0	0	0	0	0	0	0	0	0	0	0	0	0	0	0	0	0	0	0	0.326835	0.0585536	0	0	0	0	0	0	0	0	0	0	0	0	0.540631	0.234523	0	0	0	0	0	0.268016	0	0	0	0	0.705735	0	0
Sample_s58B.bin_19	Lachnospiraceae bacterium (SGB218)	2.57092	0	3.7502	0.0338051	0	0	0	0	0	0	0	0	0	0	0	0	0	0.114564	0	0.0888509	0	1.90843	0	0	0	0	0	0	0	0	0	0	0	3.06909	0.761016	0.179686	0	1.06046	0	0	0.128183	0.346235	0.0644033	0.312375	0	0.446608	2.22314	2.65644
Sample_s58B.bin_7	Muribaculaceae bacterium Isolate-114 (HZI) (SGB219)	1.22483	0.519912	0.247929	0.692721	0	0.07345	2.29093	0.455732	0.337392	0.139195	0.530728	0	0	0	0.305737	0.931976	0.519711	0.302605	0.379648	0.586362	0.824758	0.0543507	0.216572	0.130862	0	0.16161	0.361547	0.410997	0.0484028	0	0	0.141278	0.186996	0.792624	1.11886	0.290804	0.323726	2.07548	0.462591	0.28277	0.390875	0.467162	0.249633	0.169128	0.283558	0.211866	0.0803872	0.27119
Sample_s58c.bin_1	Ruminococcaceae bacterium (SGB220)	0	0	0	0	0.780076	0	0.230757	0.669055	0	0	0	0	0	0	1.34102	1.05254	0	1.77658	1.27286	0	0	0	0.739907	2.37161	0	1.55682	0.555211	0.983399	0	0	0	0.0602867	1.76602	0	0.877542	0	0.920097	0	0.598181	1.45327	1.03977	0	0	0.162199	2.92595	0	0	0
Sample_s58c.bin_2	Porphyromonadaceae bacterium (SGB221)	0.100178	1.14163	0.150892	0.209187	0.255308	0.227432	0.9672	0	0	0	0	0	0	0	0.749588	0.512341	0	0.430425	0.197676	0.156687	0.281998	0	0.146838	0	0	0	0.0368628	0	0	0	0	0	0.283428	0.366905	0.336916	0	0.357072	0.381403	0.383265	0.273512	0.251146	0.1667	0.253511	0.559583	1.15992	0.26341	0.444985	0.0396817
Sample_s58c.bin_23	Firmicutes bacterium CAG:137 (SGB222)	0	0	0.134546	0.131074	0	0.0384302	0	0	0	0.317337	0.17503	0	0.221554	0.0464319	0	0	0.160272	0.0626943	0	0	0.0551174	0.166838	0	0	0.147481	0.0464083	0.138027	0	0	0.184304	0.212451	0.116379	0	0.199498	0.0592942	0.0780265	0.0811017	0	0	0.0357371	0.0429319	0	0	0	0.136601	0.127447	0.113434	0.293311
Sample_s58c.bin_9	Acholeplasma sp. CAG:878 (SGB223)	0	0	0	0	0	0	0	0	0	0	0	0	0	0	0	0	0	0	0	0	0	0	0	0	0	0	0	0	0	0	0	0	0	0	0	0	0	0	0	0	0	0	0	0	0.0726391	0	0	0
Sample_s60B.bin_13	Clostridium sp. CAG:452 (SGB224)	0.36264	0	0.297576	0	0	1.75239	0.0991426	0	0	0	0	0	0	0	0	0	0	0	0	0	0	5.15919	0	0	0	0	0	0	0	0	0	0	0	0	0	0	0	0.124194	0	0	0.226968	0	0	0	0	0.544511	0	0.0441054
Sample_s60B.bin_19	Eubacterium plexicaudatum (SGB225)	0	0	0	0.0613994	0	0	0	0	0	0	0	0	0	0	0	0	0	0	0	0	0	0	0	0	0	0	0	0	0	0	0	0	0	0	0.344895	0	0	0	0	0	0	0	0	0	0	0	0.388693	0
Sample_s60B.bin_3	uncultured Clostridium sp. (SGB226)	0	0.16957	0	0	0	0	0	0.319631	0.710381	0.233583	0	0	0	0	0	0	0	0	0	0	0	0	0	0	0	0	0	0	0.142861	0	0	0	0	0	0.122961	0.0583999	0	0	0	0	0	0	0	0.0375784	0	0	0	0.226323
Sample_s60B.bin_9	bacterium 0.1xD8-71 (SGB227)	0.0608902	0	0	0	0	0	0	0	0	0	0	0	0	0	0	0	0	0	0	0	0	0	0	0	0	0	0	0	0	0	0	0	0	0	0	1.14091	0	0	0	0	0	0	0	0	0	0.391027	0	0.486791
Sample_s60c.bin_15	Ruminococcaceae bacterium (SGB228)	0	0	0	0	0	0	0	0	0	0	0	0	0	0	0	0	0	0	0	0	0	0	0	0	0	0	0	0	0	0	0	0	0	0	0	0	0	0	0	0	0	0	0	0	0	0	0	0
Sample_s60c.bin_19	Muribaculaceae bacterium Isolate-037 (Harlan) (SGB229)	0.0631454	0.426833	0.0883993	0.553338	0.483197	0.32186	0.657594	0	0	0	0	0	0	0	0.157616	0.401298	0.12654	0.389186	0.439443	0.107399	0.239	0	0.394515	0	0	0.360403	0.147654	0	0	0	0	0	0.19315	0.219914	0.333437	0.12062	0.237105	0.609972	0.354739	0.203433	0.239571	0.144135	0.385907	0.393757	0.731568	0.450363	0.482195	0.242756
Sample_s60c.bin_29	Acholeplasma sp. CAG:878 (SGB230)	0.0418925	0	0	0	0	0.211703	0	0	0	0	0	0	0	0	0	0	0	0	0	0	0	0	0	0	0	0	0	0	0	0	0	0	0	0	0	0.263335	0	0	0	0	0.141737	0	0	0.0376933	0	0	0	0
Sample_s61B.bin_11	Gemmiger sp. An120 (SGB231)	0	0	0.691792	0	0	0.0449717	0	0	0	0	0	0	0	0	0	0.225402	0.0846757	0.420637	0	0	0.255566	0	0.186513	0	0	0	0.0413763	0	0	0	0	0	0.0461467	0.683009	0	1.43298	0.0883031	0.0412253	0.635657	0.358756	0.789516	0.265738	0.0427251	0	0.486708	0	0	0.846108
Sample_s61B.bin_12	Corallococcus sp. CAG:1435 (SGB232)	0.188954	0.0564076	0.165327	0	0.208956	0.451731	0	0	0	0.212234	0	0	0	0	0	0	0.147466	0.230032	0.123641	0.0558173	0.0366953	0.14337	0.120058	0	0	0.109025	0.0630965	0	0	0.100407	0	0	0.211126	0.0823753	0.0878762	0	0.360099	0.0359553	0.168144	0.140074	0.202046	0	0	0.132461	0.405514	0.0893567	0.245655	0
Sample_s61B.bin_27	Eubacterium ramulus (SGB233)	0.205103	0.0791176	0.0388407	0	0	0.0413681	0	0	0	0	0	0	0	0	0.110389	0	0	0	0	0.0651125	0.0848199	0.144887	0	0	0	0	0	0	0	0	0	0	0.0471346	0.0549688	0.119161	0	0	0.127658	0	0	0.0884248	0.100138	0.0827736	0.059886	0.0362808	0	0.0593978	0.0372065
Sample_s61B.bin_6	Anaerotruncus sp. CAG:528 (SGB234)	0.221299	1.01994	0	0.742163	0	1.35513	0.200956	0.461552	2.85577	0	0	0	0	0	0	0	0	0	0	1.28405	0	0	0	0	0	0	0	0	0	0	0	0	0	0	0	0	0	0	0.0812718	0	0	0.0491328	0	0	0	0.231065	0	0
Sample_s61c.bin_20	Clostridium sp. CAG:594 (SGB235)	0.177748	0	0	0	0	0	0	0	0	0	0	0	0	0	0	0	0	0	0	0	0	0	0	0	0	0	0	0	0	0	0	0	0	0	0	0	0	0	0	0	0.0617592	0	0	0	0	0	0	0
Sample_s61c.bin_21	Pseudoflavonifractor sp. An85 (SGB236)	0	0	0.122009	0	0	0	0	0.518366	0	0.123836	0	0	0	0	0	0	0	0	0	0	0	0.217033	0.0926299	0	0	0	0.411018	0	0	0	0	0	0	0.610408	0	0.258418	0	0	0	0	0	0.0736056	0	0	0	3.3374	0.244847	0.519973
Sample_s61c.bin_8	Clostridiales bacterium (SGB237)	0	0	0	0	0	0	0	0	0	0	0	0	0	0	0	0	0	0	0	0	0	0	0	0	0	0	0	0	0	0	0	0	0	0	0.724383	0	0	0	0	0	0	0	0	0	0	0	0.304956	0
Sample_s62B.bin_15	Eubacterium plexicaudatum (SGB238)	0	0	0	0	0.340636	0.0770796	0	0	0	0	0	0	0	0	0	0	0	0.18994	0	0	0	0	0	0	0	0	0.0393084	0	0	0	0	0	0.306831	0.128301	0	0	0	0	0	0	0	0	0	0	0	0	0	0
Sample_s62B.bin_22	Acetatifactor muris (SGB239)	0	0	0	0	0.1155	0	0	0	0	0	0	0	0	0	0	0	0	0	0	0	0	0	0	0	0	0	0	0	0	0	0	0	0	0	0	0	0	0	0	0	0	0	0	0	0	0	0	0
Sample_s62B.bin_5	Lachnospiraceae bacterium (SGB240)	1.37278	0.128174	6.0746	0.263272	0	1.42193	0.608672	0	0	0	0	0	0	0	0.141295	7.39751	3.72017	4.2495	1.1069	0	1.08713	1.01239	0.187172	0	0	0	0.143261	0	0	0	0	0	0	0.466037	1.37671	0	0.940971	0	3.16807	0.120768	3.52418	1.97634	1.74975	0	5.42394	0.873494	1.64261	0.0716874
Sample_s62c.bin_10	Clostridium sp. CAG:452 (SGB241)	0	0	0	0	0	0.426754	0	0	0	0	0	0	0	0	0	0	0	0.0494017	0.604475	0	0	0	0	0	0	0	0	0	0	0	0	0	0	0.0842651	0	0	0.174957	0	0.533876	0	0	0.137329	0	0	0	0	0	0
Sample_s64B.bin_10	Lachnospiraceae bacterium (SGB242)	0.123102	0	0	0	0	0	0	0	0	0	0	0	0	0	0.684967	0	0	0	0	0.219608	0	0	0	0	0	0	0	0	0	0	0	0	0	0	0.223609	0.209857	0	0.108993	0	0	0.0777875	0	0.0531714	0	0	0	0.295979	0.122382
Sample_s64B.bin_23	Lachnospiraceae bacterium A4 (SGB243)	0	0	0	0.0950668	0	0.768872	0	0.107347	0	0	0.167063	0	2.1545	0	0	0	0	0	0	0	0.0418549	0	0	0	0	0	0	0	0	0	0	0	0	0	0.0542731	0.772368	0	0	0	0	0.072475	0	0	0.801899	0	0	0	0.038438
Sample_s64B.bin_27	Oscillibacter sp. 1-3 (SGB244)	0	0	0.115874	0.156992	0	0.221137	0	0	0	0	0	0	0	0	0	0.221711	0	0.111479	0.0732226	0	0.542593	0	0.498101	0	0	0	0	0	0	0	0	0	0.158695	0	0.0890465	0.184032	0.285886	0	0.0831692	0.113344	0.0631997	0.0552036	0.090282	0	0.355162	0	0.361732	0.648098
Sample_s64c.bin_10	Hungateiclostridiaceae bacterium KB18 (SGB245)	0.0799792	0	0	0.0400174	0.26672	0	0.104097	0.0352037	0	0.0401305	0	0.0635403	0.125728	0	0.500339	0.200897	0	0	0.0675736	0	0	0	0.0467101	0	0.0966286	0	0	0	0.0976372	0	0	0.0645245	0.0705396	0	0	0	0	0	0.0552823	0	0	0.135903	0	0	0	0.0466967	0	0
Sample_s64c.bin_17	Clostridiales bacterium (SGB246)	0.75702	0	0	2.24601	0	0	0.173509	0	0	0	0	0	0	0	0	0.441583	0	0	0	0	0.298618	0.616131	0	0	0	0	0	0	0	0	0	0	0	0.674297	1.26958	0.585845	0.159577	1.65751	0.211012	0	0.998786	1.99032	1.93125	0	0.105187	0.161823	0.296534	0.562124
Sample_s64c.bin_2	Ruminococcaceae bacterium (SGB247)	0.240402	1.17931	0	0.882707	0	0.440132	2.83637	0	0	0	0	0	0	0	0.0882995	0	0	0	0	0	0	0	0	0	0	0	0	0	0	0	0	0	0	0	0	0	0	0.0831659	0	0	0.128533	0	1.38167	0	0	2.88154	0	0
Sample_s64c.bin_7	Roseburia sp. CAG:309 (SGB248)	0	0	0	0	0	0	0	0	0	0	0	0	0	0	0	0	0	0	0	0	0	0	0	0	0	0	0	0	0	0	0	0	0	0	0	0	0	0	0	0	0	0	0	0	0	0	0	0
Sample_s65B.bin_2	Bacteroidales bacterium (SGB249)	10.3054	9.10319	11.3085	9.97005	14.8523	12.7995	6.93443	0	0	0	0	0	0	0	1.07843	7.52776	7.96432	14.671	15.9012	5.19017	9.14354	10.244	11.7353	0	0	0	3.14511	0	0	0	0	0	6.30552	8.7752	11.7706	13.3975	6.16782	5.75481	8.60412	5.81576	6.00607	1.52409	3.5448	4.23924	4.92558	3.32973	2.5053	4.94649
Sample_s65c.bin_10	Flavobacteriales bacterium (SGB250)	0	0	0	0	0.0451999	0.0519908	0.0355433	0	0	0	0	0	0	0	0	0	0	0	0.0619105	0	0.0419549	0.12171	0.0778444	0	0	0	0	0	0	0	0	0	0.182424	0	0.0484827	0.102903	0	0	0.0785101	0.0646597	0.0950688	0	0.0714384	0.0329907	0.293652	0.0527657	0.0518483	0.228529
Sample_s65c.bin_12	Lachnospiraceae bacterium (SGB251)	0	0	0	0	0	0	0	0	0	0.0686437	0	0	0	0	0	0	0	0	0	0.0395105	0	0	0	0	0.123141	0	0	0	0	0	0	0	0	0	0	0	0.0472063	0	0.157965	0.0267991	0.0702755	0	0	0	0.0532533	0	0	0
Sample_s65c.bin_5	Clostridiales bacterium (SGB252)	0	0	0	0.27309	0	0	0	0	0	0	0	0	0	0	0	0	0	0	0	0	0	0	0	0	0	0	0	0	0	0	0	0	0	0	0	0	0	0	0	0	0	0.0980751	0	0	0	0	0	0
Sample_s65c.bin_7	uncultured Blautia sp. (SGB253)	0.037896	0	0.0495146	0	0	0.0410217	0	0	0	0	0	0	0	0	0	0	0.0909328	0.088143	0	0	0.0531913	0	0	0	0	0	0	0	0	0	0	0	0	0	0	0	0	0.0299446	0	0.139721	0	0	0	0.274854	0.0673519	0	0.139911	0
Sample_s66B.bin_7	Clostridiales bacterium (SGB254)	0.101046	0	0	0.0404708	0.149917	0.127287	0.12295	0	0	0	0	0.0667329	0.0953599	0.0691134	0.138702	0	0.137502	0	0	2.77712	0.289596	0	0.269574	0	0	0	0	0	0	0.10712	0	0	0.175204	0	0.071514	0	0.236716	0	0.118061	0.0405347	0.121862	0.418965	0	0.103047	0	0	0	0
Sample_s66c.bin_18	Porphyromonadaceae bacterium (SGB255)	0	0.0765315	0	0.161657	0.196899	0.15532	0.33017	0.080141	0	0.276737	0	0	0.181227	0.274651	0	0.105316	0	0.0652366	0.0775152	0.038299	0.0327069	0	0.17054	0	0.168334	0.106928	0.372783	0.055543	0.0540787	0	0	0	0	0	0.102375	0	0.0830627	0.200514	0.0963688	0.0447591	0	0.0320388	0.0442946	0.0626933	0.303674	0.116061	0.128414	0
Sample_s66c.bin_22	Oscillibacter sp. (SGB256)	0	0	0.0827371	0.155903	0.0548869	0.272631	0	0	0	0	0	0	0	0	0	0.0483343	0	0.0490251	0.108026	0	0.0578112	0	0.578982	0	0	0	0	0	0	0	0	0	0.22087	0.174824	0	0	0.160556	0	0.212622	0.509323	0.0633482	0	0	0	0.324795	0.777326	0	0
Sample_s66c.bin_7	bacterium 0.1xD8-71 (SGB257)	1.36981	0	0	0	0.558951	0.573828	0	0.203078	0	0	0	0	0	0	0	0	0	0	0.659708	0	0	0	0.319601	0	0	0	0	0	0	0	0	0	0.639838	1.16601	0.257294	0.582516	0.120321	0.180253	0	0	0	0	0.0762264	0	0	0.77718	0.321902	0
Sample_s6B.bin_11	Lachnoclostridium sp. An196 (SGB258)	0.27575	0	0	0	0	0	0	0	0	0	0	0	0	0	0	0	0	0	0	0	0	0.327541	0	0	0	0	0	0	0	0	0	0	0	0	0.0728473	0	0	0.0784978	0	0	0	0	0.123733	0.12322	0	0	0.127732	0
Sample_s6B.bin_17	Acholeplasma sp. CAG:878 (SGB259)	0	0	0	0	0	0	0	0	0	0	0	0	0	0	0.0554131	0	0	0	0	0	0	0	0	0	0	0	0	0	0	0	0	0	0	0	0	0	0	0	0	0	0	0	0.319381	0	0	0	0	0
Sample_s6B.bin_24	Oscillibacter sp. 1-3 (SGB260)	0	0	0	0.0870043	0	0	0	0	0	0	0	0	0	0	0.0843725	0.126599	0	0	0	0	0	0	0	0	0	0	0	0	0	0	0	0	0	0	0	0	0.141538	0	0.0736731	0.0850969	0	0	0	0	0.0825313	0	0	0
Sample_s6B.bin_4	Lactobacillus johnsonii (SGB261)	0.0408857	0.995768	0.168493	0	0.343201	2.25546	0.0475607	0	0.120366	0.0364922	0	0.13963	0.223294	0.0494728	6.35349	0.0737207	0.106232	0.0513026	0.56815	0.190729	0.0507052	0	0.906905	0.114636	0.093797	0	0	0.150779	0	0	0.0300014	0.0712361	1.45581	0.312046	0.227783	0.0454518	0.223081	0.0881319	0.0726874	0	0.199544	0.0425372	1.18541	1.97431	0	0.126595	0.078273	0
Sample_s6c.bin_10	Alistipes finegoldii CAG:68 (SGB262)	0.0744148	0.13102	0.0487825	0	0.136617	0.0388548	0.147426	0	0	0	0	0	0	0.0413805	0.202525	0	0	0	0	0.150909	0	0.118542	0.153992	0	0	0	0.0407347	0	0	0	0	0	0.0726564	0	0	0	0	0.0432616	0	0	0	0.0560747	0.0466732	0.0457293	0.173829	0.111985	0.193816	0
Sample_s6c.bin_3	uncultured Ruminococcus sp. (SGB263)	0	0	0	0	0	0	0	0	0	0	0	0	0	0	0.0510866	0	0	0	0	0	0	0	0	0	0	0	0	0	0	0	0	0	0	0	0	0	0	0	0	0	0	0	1.62386	0.554922	0	0	0	0.0578171
Sample_s6c.bin_4	Ruminococcaceae bacterium (SGB264)	0	0	0	0	0	0	0	0	0	0	0	0	0	0	0	0	0.887867	0	0	0	0	0.90033	0	0	0	0	0	0	0	0	0	0	0	0	0	0	0	0	0	0	0	0	0	0	0	0	0	0
Sample_s71B.bin_22	Lachnoclostridium phytofermentans (SGB265)	0	0	0	0	0	0	0	0	0	0	0	0	0	0	0	0	0	0	0	0	0	0	0	0	0	0	0	0	0	0	0	0	0	0	0	0	0	0	0	0	0	0.470678	0	0	0	0	0	0
Sample_s71B.bin_2	Prevotella sp. MGM1 (SGB266)	3.75421	10.8318	2.64249	5.77796	6.63326	3.15889	9.03232	0	0	0.311241	0	0	0	0	2.21677	5.74088	4.27262	1.31618	3.18965	12.0309	1.82749	5.30624	2.46602	0.981977	0	1.09155	0.391409	0.101852	0	0	0	0.646292	6.05738	1.64683	5.642	2.97731	1.50499	11.7845	1.96247	4.65353	3.16345	14.7763	4.28497	2.75604	1.27454	0.535663	0.959403	0.647546
Sample_s71B.bin_7	Clostridiales bacterium (SGB267)	0	0	0.0912524	0	0	0	0	0	0	0.221991	0.132265	0	0.254268	0.348579	0.359069	0	0	0	0.272236	0	0	0	0	1.31917	0.433199	0	0	0.158781	0.0888066	0	0	0	0	0.0737517	0.210022	0	0	0	0	0	0	2.26224	0	0.0751217	0	0	0	0
Sample_s71B.bin_8	bacterium 0.1xD8-71 (SGB268)	0	0	0	0	0	0	0	0	0	0	0	0	0	0	0	0	0	0	0	0	0	0	0	0	0	0	0	0	0	0	0	0	0	0.0795338	0.221624	1.46946	0	0	0	0	0.0701869	0.73668	0.452646	0	0	0.304618	0.880878	2.57618
Sample_s71B.bin_9	uncultured Flavonifractor sp. (SGB269)	0	0	0	0.220017	0	0	0	0	0	0	0.558577	0	0	0	0	0	0	0	0	0	0	0	0.49469	0	0	0	0	0	0	0	0	0	0	0.111866	0.134152	0.905049	0.261958	0	0.433342	0	0.200949	0.820582	0.0538414	0	0	0.0620001	0	0
Sample_s71C.bin_15	Lachnospiraceae bacterium (SGB270)	0.0480217	0	0	0.605425	0	0	0	0	0	0	0	0	0	0	0	0	0	0.309337	0	0.0672384	0	0.0472754	0	0	0	0	0	0	0	0	0	0	0	0.38874	0.0916174	0.137499	0.616171	0.0639926	0.532596	0	0.0419582	0	0	0	0	0.122127	0.118231	0.254452
Sample_s71C.bin_21	Firmicutes bacterium (SGB271)	0	0	0	0	0	0	0	0	0	0	0	0	0	0	0	0	0	0	0	0	0	0	0	0	0	0	0	0	0	0	0	0	0	0	0	0	0.0632303	0	0	0	0	0	0	0	0	0	0	0
Sample_s71C.bin_8	Lachnospiraceae bacterium (SGB272)	0	0	0	0	0	0	0	0	0	0	0	0	0	0	0	0	0	0	0	0	0.314246	0	0	0	0	0	0	0	0	0	0	0	0	0	0.0872861	0	0	0	0	0	0	0.10847	0.126273	0	0	0	0.0701295	0.0905601
Sample_s72B.bin_12	Roseburia sp. 1XD42-69 (SGB273)	0.0349965	0	0	0	0	0	0	0	0	0	0	0	0	0	0	0	0	0	0	0	0	0.640557	0	0	0	0	0	0	0	0	0	0	0	0	0.0499853	0	0	0	0	0	0	0	0.6616	0	0	0	0	0.143933
Sample_s72B.bin_19	Lachnospiraceae bacterium (SGB274)	0.087812	0	0	2.9255	0	0.126032	0	0.363177	0	0	0	0	0.138855	0	0	0.281743	0	0.0945174	0	0	0.0595901	0.280759	0	0	0.103251	0	0.470922	0	0.0923892	0	0.0712342	0	0	0.38712	0	0.7922	0	0	0	0.150362	0	0.0512425	0.985613	0	0	0.328287	0.1884	0.405578
Sample_s73B.bin_11	Lachnospiraceae bacterium (SGB275)	1.03882	0	0	0	0	0	0.826018	0	0	0	0	0	0	0	0	0	0	0	0	0.601768	0	0.462846	0	0	0	0	0	0	0	0	0	0	0	0	0	0	0	0.559597	0	0	0	0.490972	0.210784	0.84054	0	0.0284323	0	0
Sample_s73B.bin_20	Lachnospiraceae bacterium 3-1 (SGB276)	0	0	0	0	0	0	0	0	0	0	0	0	0	0	0	0	0	0	0	0	0	0	0	0	0	0	0	0	0	0	0	0	0	0	0	0	0	0	0	0	0	0	0	0.41589	0	0	0	0
Sample_s73c.bin_4	Clostridiales bacterium (SGB277)	0	0	0	0	0	0	0	0	0	0	0	0	0	0	0	0	0	0	0	0	0	0	0	0	0	0	0	0	0	0	0	0	0	0	0	0.0685001	0	0	0	0	0	0	0	0	0	0	0	0.225048
Sample_s73c.bin_5	Mycoplasma sp. CAG:776 (SGB278)	0.086315	0	0.037342	0	0	0	0	0	0	0	0	0	0	0	0	0.120268	0	0	0	0	0	0.110473	0	0	0	0	0	0	0	0	0	0	0	0	0.0356977	0	0	0	0	0	0	0.330589	0	0	0	0.271825	0.0492089	0.0618488
Sample_s73c.bin_9	Clostridiales bacterium (SGB279)	0	0	0	0	0	0	0	0	0	0	0	0	0	0	0	0	0	0	0	0	0	0	0	0	0	0	0	0	0	0	0	0	0	0	0	0	0	0	0	0	0	0	0	0	0	0	0	0
Sample_s74B.bin_12	Acholeplasma sp. CAG:878 (SGB280)	0	0	0	0	0	0	0	0	0	0	0	0	0	0	0	0	0	0	0	0	0	0	0	0	0	0	0	0	0	0	0	0	0	0	0	0	0	0.524682	0	0	0	0	0	0	0	0	0	0
Sample_s74B.bin_15	bacterium 1XD8-76 (SGB281)	0	0	0.0402163	0	0	0	0.0594915	0	0	0	0	0	0	0	0	0	0.072057	0	0	0.074481	0	0	0	0	0	0	0	0	0	0	0	0	0	0	0	0	0	0	0	0	0	0	0	0	0.0387696	0.208473	0	0
Sample_s74B.bin_27	Lachnospiraceae bacterium A4 (SGB282)	0	0	0.120303	0	0	0	0	0	0	0.121931	0	0	0	0	0	0	0.0600247	0	0	0	0	0	0	0	0	0	0	0	0	0.0608874	0	0	0	0.187938	0	0	0	0	0	0	0	0	0	0	0	0.125051	0	0
Sample_s74c.bin_20	Clostridiales bacterium (SGB283)	0	0	0	0	0	0	0	0	0	0.089555	0	0	0	0	0	0	0.319582	0.304405	0	0	0	0	0	0	0	0.546644	0.942604	0	0	0	0	0	0	0	0	0	0	0	0	0.0442569	0	1.99948	0	0	0.0397714	0	0	0
Sample_s74c.bin_28	uncultured Clostridium sp. (SGB284)	0	0	0	0	0	0	0	0	0	0	0	0	0	0	0	0	0	0	0	0	0	0	0	0	0	0	0	0	0	0	0	0	0	0	0	0	0	0	0	0	0.0451346	0	0	0	0	0	0	0
Sample_s74c.bin_7	Lachnoclostridium sp. An196 (SGB285)	0	0	1.33852	0	0.320138	1.15841	0.200575	0	0	0	0	0	0	0	0.304399	0	0	0.341159	0	0	0.197296	0	0.128138	0	0	0	0	0	0	0	0	0	0.145114	0	0.39308	0.399413	0	0	0	0	1.665	0	0	0	0	0	0.709392	0.0398647
Sample_s74c.bin_8	Ruminococcaceae bacterium (SGB286)	0.0757314	0.0454899	0.0792464	0.12251	0.0570821	0.0890491	0.0308093	0	0	0	0	0	0	0	0.216983	0.156085	0.0912361	0.11178	0	0.105184	0.115104	0.150996	0.0651182	0	0	0	0.0859098	0	0	0	0	0	0	0.0657035	0.125747	0.273521	0.170102	0.0617676	0.0838185	0.139515	0.0935224	0.0841177	0.199616	0.0413041	0.100491	0.325621	0.340774	0.242188
Sample_s75B.bin_21	Lachnospiraceae bacterium A4 (SGB287)	0.0321436	0	0.0916604	0	0.185913	0	0.0458909	0	0	0	0	0	0	0.0741139	0.0945633	0	0	0	0	0	0	0	0	0	0	0.0536812	0	0	0.179158	0	0	0	0	0	0	0	0.0687977	0	0	0	0	0	0	0.198375	0	0	0	0
Sample_s75c.bin_15	Clostridiales bacterium (SGB288)	0	0	0	0	0	0	0	0	0.205204	0	0	0	0	0	0	0.385257	0.039978	0	0	0	0	0	0	0	0	0	0	0	0	0	0	0	0	0	0	0	0	0	0	0	0	0	0	0	0	0	0	0.0475326
Sample_s76c.bin_12	Firmicutes bacterium (SGB289)	0	0	0	0	0	0	0	0	0	0	0	0	0	0	0	0	0	0.160427	0	0	0	0	0	0	0	0	0	0	0	0	0	0	0	0	0	0	0	0	0.398211	0	0	0.562746	0	0	0	0	0.106393	0
Sample_s76c.bin_6	Azospirillum sp. CAG:239 (SGB290)	1.02796	0.587991	0.157994	0.135556	0.130185	0.0875089	0.0526985	0	0	0	0	0	0	0	0	0.0396416	0.538752	0.372079	0.292983	0.0337132	0.03582	0.157164	0.048049	0	0.13652	0	0.466544	0	0	0	0	0	0	0	0.12858	0.195265	0.174914	0.615144	0.0306267	0.0357586	0.121434	0.248275	0.171665	0.0687365	0.105444	0.064251	0.679715	0.277684
Sample_s7B.bin_2	Prevotella sp. CAG:1185 (SGB291)	5.97566	15.788	2.7546	4.93204	11.5656	7.33289	15.3048	0	0	0	0	0	0	0	4.91929	4.18983	5.38959	11.5659	8.16441	8.05665	7.81108	5.9032	6.10832	0	0	0	0.0769408	0	0	0	0	0	6.53242	1.34399	7.9965	3.2792	3.04275	3.19249	7.21389	5.69173	11.1638	6.10522	5.42037	9.70516	1.23203	0.953205	0.686951	0.273039
Sample_s7B.bin_7	uncultured Ruminococcus sp. (SGB292)	0	0	0.0325705	0	0.056249	0	0	0	0	0	0	0	0	0	0	0.209048	1.14096	0	0.204722	0	0	0	0.0688588	0	0	0	0	0	0	0	0	0	0	0.111266	1.44573	0	1.88702	0	0	0	0	0	0	0	0.113434	0	0	0
Sample_s7c.bin_10	Marvinbryantia formatexigens (SGB293)	0.466274	0	0.080924	0	0	0	0	0	0	0	0	0	0	0	0	0	0.105636	0	0	0	0.0624529	0	0	0	0	0	0	0	0	0	0	0	0	0	0.0990943	0	0	0.0348614	0.0594806	0.108485	0	0	0.0811092	0.0497979	0	0	0.080208	0
Sample_s7c.bin_2	uncultured Flavonifractor sp. (SGB294)	0	0	0.773072	0.746143	0.225871	0.374562	0	0	0	0	0	0	0	0	0	0.908282	0.0954501	0	0.246268	0	1.09854	0	0.0745319	0	0	0	0	0	0	0	0	0	0.233485	0.292669	0.337067	0	0.440414	0.0502814	0	0.132943	0.657007	0	0.206481	0	1.85334	0.0346781	0	0.0439298
Sample_s8B.bin_10	Lachnospiraceae bacterium (SGB295)	0	0	0	0	0	0	0	0	0	0	0	0	0	0	0	0	0	0	0	0	0	0	0	0	0	0	0	0	0	0	0	0	0	0	0	0	0	0	0	0	0	0	0	0	0	0	0	0
Sample_s8B.bin_2	Ruminococcus flavefaciens (SGB296)	0	0.959897	0.966115	0	0	0	0	0	0	0	0	0	0	0	0	0.129883	1.42026	0.785522	0	0	0	1.27292	0	0	0	4.97812	0	0	0	0	0	0	0	0	0	0	1.62735	0	0.629036	0	0	1.89243	0	0	0.321082	0	0.29821	1.74903
Sample_s8B.bin_6	uncultured Ruminococcus sp. (SGB297)	0.495475	0.145397	0.634514	0.93335	0	3.57559	0.117418	0	0	0	0	0	0	0	0	0	0	0	0.130982	0	2.03395	0.919475	0	0	0	0	0	0	0	0	0	0	0	2.16327	0	0.693578	0	0.0506223	2.0706	0	0.84943	1.93878	0	0	0	3.82041	0	1.2343
Sample_s8B.bin_8	Clostridium sp. CAG:1013 (SGB298)	0.050317	0	0	0	0	0	0	0	0	0	0	0	0	0	0	0	0	0	0	0	0	0.406498	0	0	0	0	0	0	0	0	0	0	0	0	0.0583609	0.0611132	0	0	0	0	0	0	0	0	0	0	0	0.122664
Sample_s8c.bin_20	uncultured Flavonifractor sp. (SGB299)	0	0	0	0.0819043	0	0	0	0	0	0	0.074756	0	0	0	0	0	0	0	0	0	0	0	0	0	0	0	0	0	0	0.0846536	0	0	0	0	0.372836	0.152276	0	0	0	0	0.0459072	0	0	0	0	0.239332	0.680454	0.472729
Sample_s8c.bin_25	Lachnospiraceae bacterium (SGB300)	0	0	0	0	0	0	0	0	0	0	0	0	0	0	0	0	0	0	0	0	0	0	0	0	0	0	0	0	0	0	0	0	0	0.103673	0	0	0	0	0	0	0	0	0.0387585	0	0	0	0	0
Sample_s9B.bin_13	uncultured Flavonifractor sp. (SGB301)	0	0	0	0.0583454	0	0	0	0	0	0	0	0	0	0	0	0	0.112995	0	0	0	0	0	0	0	0	0	0	0	0	0	0	0	0	0	0	0	0	0	0	0	0	0.0996634	0.204155	0	0	0	0	0.0525613
Sample_s9c.bin_19	Clostridiales bacterium (SGB302)	0.0785813	0.0936432	0.0966982	0.15096	0.322896	0.148955	0.213712	0	0	0.372136	0.251037	0	0	0	0.0888058	0.160583	0.199873	0.120758	0.332927	0.110143	0.30697	0.14481	0.215592	0.109366	0.156329	0.509213	0	0	0	0	0	0.554613	0.309351	0.0806718	0.191383	0.129354	0.0727937	0.291606	0.101732	0.148285	0.0336691	0.19268	0.270123	0.199899	0.901797	0.250086	0.867571	0.184978
Sample_s9c.bin_21	Firmicutes bacterium ASF500 (SGB303)	0.157574	0.099978	0.420063	0.17413	0.224761	0.208243	0.0616279	0.552274	0.643185	1.67421	0.872585	1.01766	0.362065	1.18372	0.341845	0.27623	0.127036	0.175807	0.200778	0.111861	0.294567	0.248241	0.64557	0.772474	0.880834	0.212881	0.478891	0.257867	0.0853425	1.2841	0	4.0689	0.159235	0.568012	0.183882	0.217734	0.289674	0.0335786	0.88417	0.252015	0.427382	0.450288	0.394555	0.190003	0.351894	0.627677	0.537021	0.627066
Sample_s9c.bin_2	Eubacterium sp. CAG:38 (SGB304)	0	0	0	0.0899293	0	0	0.0933527	0	0	0	0	0	0	0.055114	0	0.572463	0.529119	0	0	0	0.246658	0	0	0	0.0906659	0	0	0	0	0.737004	0	0	0	0.0704232	0	0	0	0	0.099939	0.537612	0	0	0	0	0	0	0	0
Sample_s9c.bin_4	Clostridiales bacterium (SGB305)	2.13434	0	0	0	0	0	0	0	0	0	0	0	0	0	0.338286	0	0	0	0	0.0992975	0	0.629346	0	0	0	0	0	0	0	0	0	0	0	0	1.9473	0.142684	0	0.778257	0	0	0	0	0.240519	0	0	0	3.78559	0.209948
Sample_s9c.bin_5	Firmicutes bacterium CAG:646 (SGB306)	0	0.359365	0	0	0	0	0	0.344026	0.353455	0	0.123061	0	0.0763191	0	6.01185	0	0.11994	0	0	0.413257	0.0571493	0	0	0.25726	0	0	0.0592136	0	0.0375034	0	0.36854	0	0	0.140402	0.078972	0	0	0.026889	0	0	0	0.50832	0.0828729	0.0400666	0	0	0.100776	0.0341436
Sample_s9c.bin_7	Blautia sp. CAG:257 (SGB307)	0.0964735	0	0	0	0	0	0	0	0	0	0	0	0	0	1.46165	0	0.0412915	0	0	0	0	0.190129	0	0	0	0	0	0	0	0	0	0	0	0	0.268201	0	0	0	0	0	0	0.819277	1.02435	0.113094	0	0	0.0415208	0
[truncated: 62 more columns]

## Sheet: Table S2
Table S2 Numbers of nodes analyzed by co-occurrence network for different groups
group	name	Degree	group	name	Degree	group	name	Degree	group	name	Degree	group	name	Degree	group	name	Degree
BC	SGB003	3	MC	SGB001	4	PT	SGB306	1	PP	SGB001	6	AT	SGB005	22	APT	SGB013	1
BC	SGB088	3	MC	SGB002	4	PT	SGB302	1	PP	SGB011	6	AT	SGB017	22	APT	SGB261	1
BC	SGB141	3	MC	SGB019	4	PT	SGB294	1	PP	SGB132	6	AT	SGB028	22	APT	SGB021	6
BC	SGB206	3	MC	SGB159	4	PT	SGB281	1	PP	SGB139	6	AT	SGB033	22	APT	SGB037	6
BC	SGB007	7	MC	SGB248	4	PT	SGB280	1	PP	SGB179	6	AT	SGB036	22	APT	SGB124	6
BC	SGB015	7	MC	SGB003	2	PT	SGB263	1	PP	SGB216	6	AT	SGB064	22	APT	SGB185	6
BC	SGB145	7	MC	SGB025	1	PT	SGB285	2	PP	SGB275	6	AT	SGB084	22	APT	SGB207	6
BC	SGB151	7	MC	SGB170	1	PT	SGB257	1	PP	SGB003	1	AT	SGB085	22	APT	SGB220	6
BC	SGB179	7	MC	SGB009	2	PT	SGB289	1	PP	SGB260	1	AT	SGB096	22	APT	SGB257	6
BC	SGB181	7	MC	SGB017	2	PT	SGB254	1	PP	SGB004	1	AT	SGB147	22	APT	SGB054	4
BC	SGB226	7	MC	SGB020	1	PT	SGB240	1	PP	SGB102	3	AT	SGB166	22	APT	SGB061	4
BC	SGB298	7	MC	SGB011	4	PT	SGB229	1	PP	SGB005	1	AT	SGB179	22	APT	SGB090	4
BC	SGB021	2	MC	SGB015	4	PT	SGB272	1	PP	SGB240	1	AT	SGB194	22	APT	SGB171	4
BC	SGB177	2	MC	SGB057	4	PT	SGB224	1	PP	SGB006	6	AT	SGB211	22	APT	SGB288	4
BC	SGB237	2	MC	SGB139	4	PT	SGB232	1	PP	SGB041	6	AT	SGB221	22	APT	SGB058	2
BC	SGB037	4	MC	SGB298	4	PT	SGB251	1	PP	SGB083	6	AT	SGB231	22	APT	SGB145	2
BC	SGB128	4	MC	SGB013	1	PT	SGB196	1	PP	SGB115	6	AT	SGB236	22	APT	SGB156	2
BC	SGB267	4	MC	SGB261	1	PT	SGB305	2	PP	SGB128	6	AT	SGB238	22	APT	SGB062	1
BC	SGB279	4	MC	SGB016	1	PT	SGB172	2	PP	SGB211	6	AT	SGB240	22	APT	SGB274	1
BC	SGB300	4	MC	SGB140	1	PT	SGB219	3	PP	SGB288	6	AT	SGB249	22	APT	SGB065	1
BC	SGB041	1	MC	SGB208	1	PT	SGB171	1	PP	SGB007	1	AT	SGB262	22	APT	SGB128	1
BC	SGB277	1	MC	SGB018	3	PT	SGB183	1	PP	SGB008	1	AT	SGB286	22	APT	SGB070	1
BC	SGB050	2	MC	SGB177	3	PT	SGB165	1	PP	SGB012	3	AT	SGB291	22	APT	SGB226	1
BC	SGB112	2	MC	SGB191	3	PT	SGB199	1	PP	SGB037	3	AT	SGB035	1	APT	SGB086	2
BC	SGB063	1	MC	SGB217	3	PT	SGB164	1	PP	SGB191	3	AT	SGB220	2	APT	SGB111	2
BC	SGB223	1	MC	SGB027	5	PT	SGB241	1	PP	SGB268	3	AT	SGB039	1	APT	SGB196	2
BC	SGB072	1	MC	SGB129	5	PT	SGB156	1	PP	SGB013	1	AT	SGB042	1	APT	SGB115	4
BC	SGB187	1	MC	SGB145	5	PT	SGB198	2	PP	SGB015	1	AT	SGB054	2	APT	SGB151	4
BC	SGB074	1	MC	SGB179	5	PT	SGB173	2	PP	SGB307	1	AT	SGB154	2	APT	SGB262	4
BC	SGB216	1	MC	SGB189	5	PT	SGB146	2	PP	SGB019	2	AT	SGB266	3	APT	SGB287	4
BC	SGB096	3	MC	SGB263	5	PT	SGB287	7	PP	SGB173	2	AT	SGB055	3	APT	SGB304	4
BC	SGB159	3	MC	SGB030	2	PT	SGB227	7	PP	SGB184	3	AT	SGB114	3	APT	SGB119	1
BC	SGB188	3	MC	SGB157	1	PT	SGB225	7	PP	SGB021	3	AT	SGB117	3	APT	SGB202	1
BC	SGB304	3	MC	SGB290	1	PT	SGB212	7	PP	SGB069	3	AT	SGB177	3	APT	SGB125	1
BC	SGB122	3	MC	SGB032	1	PT	SGB188	7	PP	SGB215	3	AT	SGB056	3	APT	SGB157	1
BC	SGB163	3	MC	SGB212	1	PT	SGB179	7	PP	SGB298	3	AT	SGB157	3	APT	SGB140	5
BC	SGB251	3	MC	SGB033	2	PT	SGB155	7	PP	SGB025	3	AT	SGB184	3	APT	SGB141	5
BC	SGB260	3	MC	SGB120	1	PT	SGB145	7	PP	SGB056	3	AT	SGB290	3	APT	SGB161	5
BC	SGB196	1	MC	SGB210	2	PT	SGB143	1	PP	SGB064	3	AT	SGB062	2	APT	SGB190	5
BC	SGB254	1	MC	SGB035	1	PT	SGB138	1	PP	SGB292	3	AT	SGB200	2	APT	SGB269	5
BC	SGB205	1	MC	SGB249	3	PT	SGB136	1	PP	SGB026	1	AT	SGB202	2	APT	SGB299	5
BC	SGB271	1	MC	SGB036	2	PT	SGB268	2	PP	SGB150	1	AT	SGB069	5	APT	SGB147	7
BC	SGB108	2	MC	SGB054	3	PT	SGB217	3	PP	SGB032	1	AT	SGB129	5	APT	SGB182	7
BC	SGB116	1	MC	SGB303	2	PT	SGB129	2	PP	SGB272	1	AT	SGB196	5	APT	SGB188	7
BC	SGB014	2	MC	SGB041	1	PT	SGB304	1	PP	SGB036	3	AT	SGB254	5	APT	SGB232	7
BC	SGB185	2	MC	SGB292	2	PT	SGB124	1	PP	SGB104	3	AT	SGB282	5	APT	SGB251	7
BC	SGB089	2	MC	SGB042	1	PT	SGB303	1	PP	SGB226	3	AT	SGB299	5	APT	SGB266	7
BC	SGB176	2	MC	SGB113	1	PT	SGB113	1	PP	SGB257	3	AT	SGB073	1	APT	SGB282	7
BC	SGB212	1	MC	SGB047	1	PT	SGB307	8	PP	SGB039	1	AT	SGB155	2	APT	SGB283	7
BC	SGB225	1	MC	SGB289	1	PT	SGB299	8	PP	SGB171	2	AT	SGB075	1
BC	SGB075	2	MC	SGB048	7	PT	SGB259	8	PP	SGB044	2	AT	SGB251	1
BC	SGB194	1	MC	SGB052	7	PT	SGB234	8	PP	SGB062	1	AT	SGB080	1
BC	SGB229	1	MC	SGB071	7	PT	SGB223	8	PP	SGB045	1	AT	SGB136	1
BC	SGB255	1	MC	SGB141	7	PT	SGB215	8	PP	SGB267	1	AT	SGB086	2
BC	SGB154	2	MC	SGB156	7	PT	SGB177	8	PP	SGB050	11	AT	SGB161	2
BC	SGB270	1	MC	SGB205	7	PT	SGB128	8	PP	SGB141	11	AT	SGB209	2
BC	SGB036	1	MC	SGB239	7	PT	SGB112	8	PP	SGB160	11	AT	SGB094	3
BC	SGB064	1	MC	SGB287	7	PT	SGB220	1	PP	SGB182	11	AT	SGB111	3
BC	SGB023	2	MC	SGB049	2	PT	SGB111	1	PP	SGB187	11	AT	SGB112	3
BC	SGB080	1	MC	SGB119	1	PT	SGB301	2	PP	SGB206	11	AT	SGB190	3
BC	SGB057	1	MC	SGB138	1	PT	SGB284	2	PP	SGB227	11	AT	SGB100	4
BC	SGB126	1	MC	SGB202	1	PT	SGB108	2	PP	SGB259	11	AT	SGB128	4
BC	SGB039	2	MC	SGB055	1	PT	SGB185	1	PP	SGB264	11	AT	SGB182	4
BC	SGB201	2	MC	SGB253	1	PT	SGB105	1	PP	SGB284	11	AT	SGB213	4
BC	SGB004	2	MC	SGB056	1	PT	SGB298	1	PP	SGB285	11	AT	SGB226	4
BC	SGB218	1	MC	SGB105	1	PT	SGB102	1	PP	SGB287	11	AT	SGB108	2
BC	SGB094	1	MC	SGB063	4	PT	SGB236	1	PP	SGB052	1	AT	SGB145	1
BC	SGB125	2	MC	SGB090	4	PT	SGB097	1	PP	SGB253	1	AT	SGB149	1
BC	SGB073	1	MC	SGB116	4	PT	SGB277	3	PP	SGB053	5	AT	SGB113	1
BC	SGB136	1	MC	SGB134	4	PT	SGB243	3	PP	SGB055	5	AT	SGB222	1
BC	SGB024	1	MC	SGB252	4	PT	SGB098	3	PP	SGB100	5	AT	SGB134	1
BC	SGB146	2	MC	SGB064	1	PT	SGB094	3	PP	SGB156	5	AT	SGB304	1
BC	SGB168	2	MC	SGB284	1	PT	SGB122	1	PP	SGB174	5	AT	SGB138	2
BC	SGB049	2	MC	SGB068	1	PT	SGB093	1	PP	SGB230	5	AT	SGB153	2
BC	SGB138	2	MC	SGB209	1	PT	SGB297	1	PP	SGB070	1	AT	SGB141	2
BC	SGB098	1	MC	SGB069	3	PT	SGB091	1	PP	SGB162	2	AT	SGB171	2
BC	SGB106	1	MC	SGB242	3	PT	SGB260	3	PP	SGB071	1	AT	SGB296	2
BC	SGB081	1	MC	SGB268	3	PT	SGB159	3	PP	SGB094	1	AT	SGB142	1
BC	SGB173	1	MC	SGB281	3	PT	SGB099	3	PP	SGB073	1	AT	SGB170	1
BC	SGB281	1	MC	SGB070	1	PT	SGB090	3	PP	SGB169	1	AT	SGB143	1
BC	SGB086	1	MC	SGB233	1	PT	SGB148	2	PP	SGB075	1	AT	SGB144	1
BC	SGB175	2	MC	SGB072	1	PT	SGB133	2	PP	SGB152	1	AT	SGB162	1
BC	SGB115	1	MC	SGB096	1	PT	SGB084	2	PP	SGB081	1	AT	SGB229	1
BC	SGB230	2	MC	SGB091	1	PT	SGB083	1	PP	SGB138	1	AT	SGB283	1
BC	SGB197	2	MC	SGB222	1	PT	SGB221	1	PP	SGB084	1
BC	SGB199	1	MC	SGB093	1	PT	SGB075	1	PP	SGB214	1
BC	SGB171	1	MC	SGB234	1	PT	SGB226	4	PP	SGB087	1
BC	SGB296	1	MC	SGB098	2	PT	SGB216	4	PP	SGB243	1
BC	SGB019	2	MC	SGB260	2	PT	SGB182	4	PP	SGB088	1
BC	SGB278	1	MC	SGB275	2	PT	SGB078	4	PP	SGB112	1
BC	SGB028	1	MC	SGB099	4	PT	SGB066	4	PP	SGB090	1
BC	SGB166	2	MC	SGB121	4	PT	SGB160	2	PP	SGB168	1
BC	SGB065	1	MC	SGB133	4	PT	SGB088	1	PP	SGB097	1
BC	SGB071	1	MC	SGB280	4	PT	SGB149	2	PP	SGB134	3
BC	SGB093	1	MC	SGB288	4	PT	SGB064	4	PP	SGB098	3
BC	SGB150	2	MC	SGB107	3	PT	SGB061	2	PP	SGB099	3
BC	SGB139	1	MC	SGB196	3	PT	SGB071	1	PP	SGB212	3
BC	SGB273	1	MC	SGB226	3	PT	SGB053	1	PP	SGB265	3
BC	SGB101	1	MC	SGB228	3	PT	SGB292	1	PP	SGB101	1
BC	SGB219	2	MC	SGB108	4	PT	SGB050	1	PP	SGB266	1
BC	SGB091	1	MC	SGB187	4	PT	SGB109	1	PP	SGB305	1
BC	SGB152	1	MC	SGB235	4	PT	SGB049	1	PP	SGB105	3
BC	SGB200	2	MC	SGB237	4	PT	SGB176	2	PP	SGB135	2
BC	SGB042	1	MC	SGB307	4	PT	SGB174	2	PP	SGB294	3
BC	SGB118	1	MC	SGB126	1	PT	SGB046	2	PP	SGB106	2
BC	SGB047	1	MC	SGB272	1	PT	SGB144	1	PP	SGB170	1
BC	SGB124	1	MC	SGB128	1	PT	SGB043	1	PP	SGB231	1
BC	SGB067	1	MC	SGB304	1	PT	SGB245	2	PP	SGB108	1
BC	SGB054	1	MC	SGB130	1	PT	SGB072	2	PP	SGB120	1
BC	SGB144	1	MC	SGB153	1	PT	SGB041	2	PP	SGB127	1
BC	SGB119	1	MC	SGB137	1	PT	SGB205	1	PP	SGB122	7
BC	SGB249	1	MC	SGB246	1	PT	SGB037	1	PP	SGB129	7
BC	SGB022	1	MC	SGB143	1	PT	SGB140	2	PP	SGB146	7
BC	SGB169	1	MC	SGB150	1	PT	SGB089	2	PP	SGB148	7
BC	SGB130	1	MC	SGB283	1	PT	SGB036	2	PP	SGB151	7
BC	SGB236	2	MC	SGB158	1	PT	SGB190	2	PP	SGB172	7
BC	SGB158	1	MC	SGB194	1	PT	SGB028	1	PP	SGB198	7
BC	SGB008	1	MC	SGB172	1	PT	SGB204	1	PP	SGB245	7
BC	SGB231	1	MC	SGB188	1	PT	SGB025	1	PP	SGB124	1
BC	SGB104	1	MC	SGB174	1	PT	SGB034	1	PP	SGB306	1
BC	SGB285	1	MC	SGB230	1	PT	SGB022	1	PP	SGB147	1
BC	SGB016	1	MC	SGB176	1	PT	SGB194	1	PP	SGB153	1
BC	SGB217	1	MC	SGB182	1	PT	SGB018	1	PP	SGB149	1
BC	SGB198	2	MC	SGB299	1	PT	SGB258	1	PP	SGB154	1
BC	SGB172	2	MC	SGB183	1	PT	SGB016	1	PP	SGB159	3
BC	SGB191	1	MC	SGB215	1	PT	SGB300	5	PP	SGB185	3
BC	SGB013	1	MC	SGB185	1	PT	SGB282	5	PP	SGB234	3
BC	SGB189	1	MC	SGB285	1	PT	SGB189	5	PP	SGB254	3
BC	SGB062	1	MC	SGB193	1	PT	SGB104	5	PP	SGB161	1
BC	SGB247	1	MC	SGB214	1	PT	SGB055	5	PP	SGB293	1
BC	SGB085	1	MC	SGB197	1	PT	SGB015	5	PP	SGB256	1
BC	SGB149	1	MC	SGB301	1	PT	SGB283	2	PP	SGB177	3
BC	SGB034	1	MC	SGB201	3	PT	SGB100	2	PP	SGB295	3
BC	SGB109	1	MC	SGB219	2	PT	SGB007	2	PP	SGB299	3
BC	SGB107	1	MC	SGB286	2	PT	SGB244	3	PP	SGB300	3
BC	SGB233	1	MC	SGB266	1	PT	SGB202	2	PP	SGB190	1
BC	SGB061	1	MC	SGB296	1	PT	SGB004	2	PP	SGB262	1
BC	SGB186	1	MC	SGB305	1	PT	SGB252	6	PP	SGB193	1
BC	SGB182	1				PT	SGB186	6	PP	SGB270	1
BC	SGB268	1				PT	SGB125	6	PP	SGB250	1
BC	SGB299	1				PT	SGB031	6	PP	SGB297	1
BC	SGB084	1				PT	SGB029	6
BC	SGB250	1				PT	SGB027	6

## Sheet: Table S3
Table S3 Numbers of edges analyzed by co-occurrence network for different groups
group	name	EdgeBetweenness	group	name	EdgeBetweenness	group	name	EdgeBetweenness	group	name	EdgeBetweenness	group	name	EdgeBetweenness	group	name
BC	SGB003 (interacts with) SGB088	2	MC	SGB001 (interacts with) SGB002	2	PT	SGB302 (interacts with) SGB306	2	PP	SGB001 (interacts with) SGB011	2	AT	SGB005 (interacts with) SGB017	2	APT	SGB013 (interacts with) SGB261
BC	SGB003 (interacts with) SGB141	2	MC	SGB001 (interacts with) SGB019	2	PT	SGB281 (interacts with) SGB305	10	PP	SGB001 (interacts with) SGB132	2	AT	SGB005 (interacts with) SGB028	2	APT	SGB021 (interacts with) SGB037
BC	SGB003 (interacts with) SGB206	2	MC	SGB001 (interacts with) SGB159	2	PT	SGB263 (interacts with) SGB280	2	PP	SGB001 (interacts with) SGB139	2	AT	SGB005 (interacts with) SGB033	2	APT	SGB021 (interacts with) SGB124
BC	SGB007 (interacts with) SGB015	2	MC	SGB001 (interacts with) SGB248	2	PT	SGB285 (interacts with) SGB294	4	PP	SGB001 (interacts with) SGB179	2	AT	SGB005 (interacts with) SGB036	2	APT	SGB021 (interacts with) SGB185
BC	SGB007 (interacts with) SGB145	2	MC	SGB002 (interacts with) SGB019	2	PT	SGB257 (interacts with) SGB285	4	PP	SGB001 (interacts with) SGB216	2	AT	SGB005 (interacts with) SGB064	2	APT	SGB021 (interacts with) SGB207
BC	SGB007 (interacts with) SGB151	2	MC	SGB002 (interacts with) SGB159	2	PT	SGB254 (interacts with) SGB289	2	PP	SGB001 (interacts with) SGB275	2	AT	SGB005 (interacts with) SGB084	2	APT	SGB021 (interacts with) SGB220
BC	SGB007 (interacts with) SGB179	2	MC	SGB002 (interacts with) SGB248	2	PT	SGB229 (interacts with) SGB240	2	PP	SGB003 (interacts with) SGB260	2	AT	SGB005 (interacts with) SGB085	2	APT	SGB021 (interacts with) SGB257
BC	SGB007 (interacts with) SGB181	2	MC	SGB003 (interacts with) SGB025	4	PT	SGB224 (interacts with) SGB272	2	PP	SGB004 (interacts with) SGB102	6	AT	SGB005 (interacts with) SGB096	2	APT	SGB037 (interacts with) SGB124
BC	SGB007 (interacts with) SGB226	2	MC	SGB003 (interacts with) SGB170	4	PT	SGB196 (interacts with) SGB251	2	PP	SGB005 (interacts with) SGB240	2	AT	SGB005 (interacts with) SGB147	2	APT	SGB037 (interacts with) SGB185
BC	SGB007 (interacts with) SGB298	2	MC	SGB009 (interacts with) SGB017	8	PT	SGB172 (interacts with) SGB305	16	PP	SGB006 (interacts with) SGB041	2	AT	SGB005 (interacts with) SGB166	2	APT	SGB037 (interacts with) SGB207
BC	SGB015 (interacts with) SGB145	2	MC	SGB009 (interacts with) SGB020	6	PT	SGB172 (interacts with) SGB244	18	PP	SGB006 (interacts with) SGB083	2	AT	SGB005 (interacts with) SGB179	2	APT	SGB037 (interacts with) SGB220
BC	SGB015 (interacts with) SGB151	2	MC	SGB011 (interacts with) SGB015	2	PT	SGB219 (interacts with) SGB232	10	PP	SGB006 (interacts with) SGB115	2	AT	SGB005 (interacts with) SGB194	2	APT	SGB037 (interacts with) SGB257
BC	SGB015 (interacts with) SGB179	2	MC	SGB011 (interacts with) SGB057	2	PT	SGB171 (interacts with) SGB219	10	PP	SGB006 (interacts with) SGB128	2	AT	SGB005 (interacts with) SGB211	2	APT	SGB054 (interacts with) SGB061
BC	SGB015 (interacts with) SGB181	2	MC	SGB011 (interacts with) SGB139	2	PT	SGB165 (interacts with) SGB183	2	PP	SGB006 (interacts with) SGB211	2	AT	SGB005 (interacts with) SGB221	2	APT	SGB054 (interacts with) SGB090
BC	SGB015 (interacts with) SGB226	2	MC	SGB011 (interacts with) SGB298	2	PT	SGB164 (interacts with) SGB199	2	PP	SGB006 (interacts with) SGB288	2	AT	SGB005 (interacts with) SGB231	2	APT	SGB054 (interacts with) SGB171
BC	SGB015 (interacts with) SGB298	2	MC	SGB013 (interacts with) SGB261	2	PT	SGB156 (interacts with) SGB241	2	PP	SGB007 (interacts with) SGB008	2	AT	SGB005 (interacts with) SGB236	2	APT	SGB054 (interacts with) SGB288
BC	SGB021 (interacts with) SGB177	2	MC	SGB015 (interacts with) SGB057	2	PT	SGB173 (interacts with) SGB198	2	PP	SGB011 (interacts with) SGB132	2	AT	SGB005 (interacts with) SGB238	2	APT	SGB058 (interacts with) SGB145
BC	SGB021 (interacts with) SGB237	2	MC	SGB015 (interacts with) SGB139	2	PT	SGB146 (interacts with) SGB198	2	PP	SGB011 (interacts with) SGB139	2	AT	SGB005 (interacts with) SGB240	2	APT	SGB058 (interacts with) SGB156
BC	SGB037 (interacts with) SGB128	2	MC	SGB015 (interacts with) SGB298	2	PT	SGB146 (interacts with) SGB173	2	PP	SGB011 (interacts with) SGB179	2	AT	SGB005 (interacts with) SGB249	2	APT	SGB061 (interacts with) SGB090
BC	SGB037 (interacts with) SGB267	2	MC	SGB016 (interacts with) SGB140	2	PT	SGB227 (interacts with) SGB287	2	PP	SGB011 (interacts with) SGB216	2	AT	SGB005 (interacts with) SGB262	2	APT	SGB061 (interacts with) SGB171
BC	SGB037 (interacts with) SGB279	2	MC	SGB017 (interacts with) SGB208	6	PT	SGB225 (interacts with) SGB287	2	PP	SGB011 (interacts with) SGB275	2	AT	SGB005 (interacts with) SGB286	2	APT	SGB061 (interacts with) SGB288
BC	SGB037 (interacts with) SGB300	2	MC	SGB018 (interacts with) SGB177	2	PT	SGB225 (interacts with) SGB227	2	PP	SGB012 (interacts with) SGB037	2	AT	SGB005 (interacts with) SGB291	2	APT	SGB062 (interacts with) SGB274
BC	SGB041 (interacts with) SGB277	2	MC	SGB018 (interacts with) SGB191	2	PT	SGB212 (interacts with) SGB287	2	PP	SGB012 (interacts with) SGB191	2	AT	SGB017 (interacts with) SGB028	2	APT	SGB065 (interacts with) SGB128
BC	SGB050 (interacts with) SGB112	2	MC	SGB018 (interacts with) SGB217	2	PT	SGB212 (interacts with) SGB227	2	PP	SGB012 (interacts with) SGB268	2	AT	SGB017 (interacts with) SGB033	2	APT	SGB070 (interacts with) SGB226
BC	SGB063 (interacts with) SGB223	2	MC	SGB019 (interacts with) SGB159	2	PT	SGB212 (interacts with) SGB225	2	PP	SGB013 (interacts with) SGB102	6	AT	SGB017 (interacts with) SGB036	2	APT	SGB086 (interacts with) SGB111
BC	SGB072 (interacts with) SGB187	2	MC	SGB019 (interacts with) SGB248	2	PT	SGB188 (interacts with) SGB287	2	PP	SGB015 (interacts with) SGB307	2	AT	SGB017 (interacts with) SGB064	2	APT	SGB086 (interacts with) SGB196
BC	SGB074 (interacts with) SGB216	2	MC	SGB027 (interacts with) SGB129	2	PT	SGB188 (interacts with) SGB227	2	PP	SGB019 (interacts with) SGB173	2	AT	SGB017 (interacts with) SGB084	2	APT	SGB090 (interacts with) SGB171
BC	SGB088 (interacts with) SGB141	2	MC	SGB027 (interacts with) SGB145	2	PT	SGB188 (interacts with) SGB225	2	PP	SGB019 (interacts with) SGB184	4	AT	SGB017 (interacts with) SGB085	2	APT	SGB090 (interacts with) SGB288
BC	SGB088 (interacts with) SGB206	2	MC	SGB027 (interacts with) SGB179	2	PT	SGB188 (interacts with) SGB212	2	PP	SGB021 (interacts with) SGB069	2	AT	SGB017 (interacts with) SGB096	2	APT	SGB111 (interacts with) SGB196
BC	SGB096 (interacts with) SGB159	2	MC	SGB027 (interacts with) SGB189	2	PT	SGB179 (interacts with) SGB287	2	PP	SGB021 (interacts with) SGB215	2	AT	SGB017 (interacts with) SGB147	2	APT	SGB115 (interacts with) SGB151
BC	SGB096 (interacts with) SGB188	2	MC	SGB027 (interacts with) SGB263	2	PT	SGB179 (interacts with) SGB227	2	PP	SGB021 (interacts with) SGB298	2	AT	SGB017 (interacts with) SGB166	2	APT	SGB115 (interacts with) SGB262
BC	SGB096 (interacts with) SGB304	2	MC	SGB030 (interacts with) SGB157	4	PT	SGB179 (interacts with) SGB225	2	PP	SGB025 (interacts with) SGB056	2	AT	SGB017 (interacts with) SGB179	2	APT	SGB115 (interacts with) SGB287
BC	SGB122 (interacts with) SGB163	2	MC	SGB030 (interacts with) SGB290	4	PT	SGB179 (interacts with) SGB212	2	PP	SGB025 (interacts with) SGB064	2	AT	SGB017 (interacts with) SGB194	2	APT	SGB115 (interacts with) SGB304
BC	SGB122 (interacts with) SGB251	2	MC	SGB032 (interacts with) SGB212	2	PT	SGB179 (interacts with) SGB188	2	PP	SGB025 (interacts with) SGB292	2	AT	SGB017 (interacts with) SGB211	2	APT	SGB119 (interacts with) SGB202
BC	SGB122 (interacts with) SGB260	2	MC	SGB033 (interacts with) SGB120	6	PT	SGB155 (interacts with) SGB287	2	PP	SGB026 (interacts with) SGB150	2	AT	SGB017 (interacts with) SGB221	2	APT	SGB124 (interacts with) SGB185
BC	SGB128 (interacts with) SGB267	2	MC	SGB033 (interacts with) SGB210	8	PT	SGB155 (interacts with) SGB227	2	PP	SGB032 (interacts with) SGB272	2	AT	SGB017 (interacts with) SGB231	2	APT	SGB124 (interacts with) SGB207
BC	SGB128 (interacts with) SGB279	2	MC	SGB035 (interacts with) SGB249	10	PT	SGB155 (interacts with) SGB225	2	PP	SGB036 (interacts with) SGB104	2	AT	SGB017 (interacts with) SGB236	2	APT	SGB124 (interacts with) SGB220
BC	SGB128 (interacts with) SGB300	2	MC	SGB036 (interacts with) SGB054	4	PT	SGB155 (interacts with) SGB212	2	PP	SGB036 (interacts with) SGB226	2	AT	SGB017 (interacts with) SGB238	2	APT	SGB124 (interacts with) SGB257
BC	SGB141 (interacts with) SGB206	2	MC	SGB036 (interacts with) SGB303	2	PT	SGB155 (interacts with) SGB188	2	PP	SGB036 (interacts with) SGB257	2	AT	SGB017 (interacts with) SGB240	2	APT	SGB125 (interacts with) SGB157
BC	SGB145 (interacts with) SGB151	2	MC	SGB041 (interacts with) SGB292	4	PT	SGB155 (interacts with) SGB179	2	PP	SGB037 (interacts with) SGB191	2	AT	SGB017 (interacts with) SGB249	2	APT	SGB140 (interacts with) SGB141
BC	SGB145 (interacts with) SGB179	2	MC	SGB042 (interacts with) SGB113	2	PT	SGB145 (interacts with) SGB287	2	PP	SGB037 (interacts with) SGB268	2	AT	SGB017 (interacts with) SGB262	2	APT	SGB140 (interacts with) SGB161
BC	SGB145 (interacts with) SGB181	2	MC	SGB047 (interacts with) SGB289	2	PT	SGB145 (interacts with) SGB227	2	PP	SGB039 (interacts with) SGB171	6	AT	SGB017 (interacts with) SGB286	2	APT	SGB140 (interacts with) SGB190
BC	SGB145 (interacts with) SGB226	2	MC	SGB048 (interacts with) SGB052	2	PT	SGB145 (interacts with) SGB225	2	PP	SGB041 (interacts with) SGB083	2	AT	SGB017 (interacts with) SGB291	2	APT	SGB140 (interacts with) SGB269
BC	SGB145 (interacts with) SGB298	2	MC	SGB048 (interacts with) SGB071	2	PT	SGB145 (interacts with) SGB212	2	PP	SGB041 (interacts with) SGB115	2	AT	SGB028 (interacts with) SGB033	2	APT	SGB140 (interacts with) SGB299
BC	SGB151 (interacts with) SGB179	2	MC	SGB048 (interacts with) SGB141	2	PT	SGB145 (interacts with) SGB188	2	PP	SGB041 (interacts with) SGB128	2	AT	SGB028 (interacts with) SGB036	2	APT	SGB141 (interacts with) SGB161
BC	SGB151 (interacts with) SGB181	2	MC	SGB048 (interacts with) SGB156	2	PT	SGB145 (interacts with) SGB179	2	PP	SGB041 (interacts with) SGB211	2	AT	SGB028 (interacts with) SGB064	2	APT	SGB141 (interacts with) SGB190
BC	SGB151 (interacts with) SGB226	2	MC	SGB048 (interacts with) SGB205	2	PT	SGB145 (interacts with) SGB155	2	PP	SGB041 (interacts with) SGB288	2	AT	SGB028 (interacts with) SGB084	2	APT	SGB141 (interacts with) SGB269
BC	SGB151 (interacts with) SGB298	2	MC	SGB048 (interacts with) SGB239	2	PT	SGB143 (interacts with) SGB160	10	PP	SGB044 (interacts with) SGB062	6	AT	SGB028 (interacts with) SGB085	2	APT	SGB141 (interacts with) SGB299
BC	SGB159 (interacts with) SGB188	2	MC	SGB048 (interacts with) SGB287	2	PT	SGB136 (interacts with) SGB138	2	PP	SGB044 (interacts with) SGB171	8	AT	SGB028 (interacts with) SGB096	2	APT	SGB145 (interacts with) SGB156
BC	SGB159 (interacts with) SGB304	2	MC	SGB049 (interacts with) SGB119	4	PT	SGB217 (interacts with) SGB268	8	PP	SGB045 (interacts with) SGB267	2	AT	SGB028 (interacts with) SGB147	2	APT	SGB147 (interacts with) SGB182
BC	SGB163 (interacts with) SGB251	2	MC	SGB049 (interacts with) SGB138	4	PT	SGB217 (interacts with) SGB219	18	PP	SGB050 (interacts with) SGB141	2	AT	SGB028 (interacts with) SGB166	2	APT	SGB147 (interacts with) SGB188
BC	SGB163 (interacts with) SGB260	2	MC	SGB052 (interacts with) SGB071	2	PT	SGB129 (interacts with) SGB268	2	PP	SGB050 (interacts with) SGB160	2	AT	SGB028 (interacts with) SGB179	2	APT	SGB147 (interacts with) SGB232
BC	SGB177 (interacts with) SGB237	2	MC	SGB052 (interacts with) SGB141	2	PT	SGB129 (interacts with) SGB217	8	PP	SGB050 (interacts with) SGB182	2	AT	SGB028 (interacts with) SGB194	2	APT	SGB147 (interacts with) SGB251
BC	SGB179 (interacts with) SGB181	2	MC	SGB052 (interacts with) SGB156	2	PT	SGB124 (interacts with) SGB304	2	PP	SGB050 (interacts with) SGB187	2	AT	SGB028 (interacts with) SGB211	2	APT	SGB147 (interacts with) SGB266
BC	SGB179 (interacts with) SGB226	2	MC	SGB052 (interacts with) SGB205	2	PT	SGB113 (interacts with) SGB303	2	PP	SGB050 (interacts with) SGB206	2	AT	SGB028 (interacts with) SGB221	2	APT	SGB147 (interacts with) SGB282
BC	SGB179 (interacts with) SGB298	2	MC	SGB052 (interacts with) SGB239	2	PT	SGB299 (interacts with) SGB307	2	PP	SGB050 (interacts with) SGB227	2	AT	SGB028 (interacts with) SGB231	2	APT	SGB147 (interacts with) SGB283
BC	SGB181 (interacts with) SGB226	2	MC	SGB052 (interacts with) SGB287	2	PT	SGB259 (interacts with) SGB307	2	PP	SGB050 (interacts with) SGB259	2	AT	SGB028 (interacts with) SGB236	2	APT	SGB151 (interacts with) SGB262
BC	SGB181 (interacts with) SGB298	2	MC	SGB054 (interacts with) SGB202	6	PT	SGB259 (interacts with) SGB299	2	PP	SGB050 (interacts with) SGB264	2	AT	SGB028 (interacts with) SGB238	2	APT	SGB151 (interacts with) SGB287
BC	SGB188 (interacts with) SGB304	2	MC	SGB054 (interacts with) SGB303	4	PT	SGB234 (interacts with) SGB307	2	PP	SGB050 (interacts with) SGB284	2	AT	SGB028 (interacts with) SGB240	2	APT	SGB151 (interacts with) SGB304
BC	SGB196 (interacts with) SGB254	2	MC	SGB055 (interacts with) SGB253	2	PT	SGB234 (interacts with) SGB299	2	PP	SGB050 (interacts with) SGB285	2	AT	SGB028 (interacts with) SGB249	2	APT	SGB161 (interacts with) SGB190
BC	SGB205 (interacts with) SGB271	2	MC	SGB056 (interacts with) SGB105	2	PT	SGB234 (interacts with) SGB259	2	PP	SGB050 (interacts with) SGB287	2	AT	SGB028 (interacts with) SGB262	2	APT	SGB161 (interacts with) SGB269
BC	SGB226 (interacts with) SGB298	2	MC	SGB057 (interacts with) SGB139	2	PT	SGB223 (interacts with) SGB307	2	PP	SGB052 (interacts with) SGB253	2	AT	SGB028 (interacts with) SGB286	2	APT	SGB161 (interacts with) SGB299
BC	SGB251 (interacts with) SGB260	2	MC	SGB057 (interacts with) SGB298	2	PT	SGB223 (interacts with) SGB299	2	PP	SGB053 (interacts with) SGB055	2	AT	SGB028 (interacts with) SGB291	2	APT	SGB171 (interacts with) SGB288
BC	SGB267 (interacts with) SGB279	2	MC	SGB063 (interacts with) SGB090	2	PT	SGB223 (interacts with) SGB259	2	PP	SGB053 (interacts with) SGB100	2	AT	SGB033 (interacts with) SGB036	2	APT	SGB182 (interacts with) SGB188
BC	SGB267 (interacts with) SGB300	2	MC	SGB063 (interacts with) SGB116	2	PT	SGB223 (interacts with) SGB234	2	PP	SGB053 (interacts with) SGB156	2	AT	SGB033 (interacts with) SGB064	2	APT	SGB182 (interacts with) SGB232
BC	SGB279 (interacts with) SGB300	2	MC	SGB063 (interacts with) SGB134	2	PT	SGB215 (interacts with) SGB307	2	PP	SGB053 (interacts with) SGB174	2	AT	SGB033 (interacts with) SGB084	2	APT	SGB182 (interacts with) SGB251
BC	SGB108 (interacts with) SGB116	4	MC	SGB063 (interacts with) SGB252	2	PT	SGB215 (interacts with) SGB299	2	PP	SGB053 (interacts with) SGB230	2	AT	SGB033 (interacts with) SGB085	2	APT	SGB182 (interacts with) SGB266
BC	SGB014 (interacts with) SGB185	2	MC	SGB064 (interacts with) SGB284	2	PT	SGB215 (interacts with) SGB259	2	PP	SGB055 (interacts with) SGB100	2	AT	SGB033 (interacts with) SGB096	2	APT	SGB182 (interacts with) SGB282
BC	SGB089 (interacts with) SGB176	2	MC	SGB068 (interacts with) SGB209	2	PT	SGB215 (interacts with) SGB234	2	PP	SGB055 (interacts with) SGB156	2	AT	SGB033 (interacts with) SGB147	2	APT	SGB182 (interacts with) SGB283
BC	SGB212 (interacts with) SGB225	2	MC	SGB069 (interacts with) SGB242	2	PT	SGB215 (interacts with) SGB223	2	PP	SGB055 (interacts with) SGB174	2	AT	SGB033 (interacts with) SGB166	2	APT	SGB185 (interacts with) SGB207
BC	SGB075 (interacts with) SGB194	6	MC	SGB069 (interacts with) SGB268	2	PT	SGB177 (interacts with) SGB307	2	PP	SGB055 (interacts with) SGB230	2	AT	SGB033 (interacts with) SGB179	2	APT	SGB185 (interacts with) SGB220
BC	SGB229 (interacts with) SGB255	2	MC	SGB069 (interacts with) SGB281	2	PT	SGB177 (interacts with) SGB299	2	PP	SGB056 (interacts with) SGB064	2	AT	SGB033 (interacts with) SGB194	2	APT	SGB185 (interacts with) SGB257
BC	SGB154 (interacts with) SGB270	6	MC	SGB070 (interacts with) SGB233	2	PT	SGB177 (interacts with) SGB259	2	PP	SGB056 (interacts with) SGB292	2	AT	SGB033 (interacts with) SGB211	2	APT	SGB188 (interacts with) SGB232
BC	SGB036 (interacts with) SGB064	2	MC	SGB071 (interacts with) SGB141	2	PT	SGB177 (interacts with) SGB234	2	PP	SGB064 (interacts with) SGB292	2	AT	SGB033 (interacts with) SGB221	2	APT	SGB188 (interacts with) SGB251
BC	SGB023 (interacts with) SGB080	6	MC	SGB071 (interacts with) SGB156	2	PT	SGB177 (interacts with) SGB223	2	PP	SGB069 (interacts with) SGB215	2	AT	SGB033 (interacts with) SGB231	2	APT	SGB188 (interacts with) SGB266
BC	SGB057 (interacts with) SGB126	2	MC	SGB071 (interacts with) SGB205	2	PT	SGB177 (interacts with) SGB215	2	PP	SGB069 (interacts with) SGB298	2	AT	SGB033 (interacts with) SGB236	2	APT	SGB188 (interacts with) SGB282
BC	SGB039 (interacts with) SGB201	8	MC	SGB071 (interacts with) SGB239	2	PT	SGB128 (interacts with) SGB307	2	PP	SGB070 (interacts with) SGB162	4	AT	SGB033 (interacts with) SGB238	2	APT	SGB188 (interacts with) SGB283
BC	SGB004 (interacts with) SGB218	4	MC	SGB071 (interacts with) SGB287	2	PT	SGB128 (interacts with) SGB299	2	PP	SGB071 (interacts with) SGB094	2	AT	SGB033 (interacts with) SGB240	2	APT	SGB190 (interacts with) SGB269
BC	SGB094 (interacts with) SGB125	4	MC	SGB072 (interacts with) SGB096	2	PT	SGB128 (interacts with) SGB259	2	PP	SGB073 (interacts with) SGB169	2	AT	SGB033 (interacts with) SGB249	2	APT	SGB190 (interacts with) SGB299
BC	SGB073 (interacts with) SGB136	2	MC	SGB090 (interacts with) SGB116	2	PT	SGB128 (interacts with) SGB234	2	PP	SGB075 (interacts with) SGB152	2	AT	SGB033 (interacts with) SGB262	2	APT	SGB207 (interacts with) SGB220
BC	SGB024 (interacts with) SGB146	6	MC	SGB090 (interacts with) SGB134	2	PT	SGB128 (interacts with) SGB223	2	PP	SGB081 (interacts with) SGB138	2	AT	SGB033 (interacts with) SGB286	2	APT	SGB207 (interacts with) SGB257
BC	SGB023 (interacts with) SGB168	8	MC	SGB090 (interacts with) SGB252	2	PT	SGB128 (interacts with) SGB215	2	PP	SGB083 (interacts with) SGB115	2	AT	SGB033 (interacts with) SGB291	2	APT	SGB220 (interacts with) SGB257
BC	SGB049 (interacts with) SGB138	8	MC	SGB091 (interacts with) SGB222	2	PT	SGB128 (interacts with) SGB177	2	PP	SGB083 (interacts with) SGB128	2	AT	SGB035 (interacts with) SGB220	8	APT	SGB232 (interacts with) SGB251
BC	SGB098 (interacts with) SGB106	2	MC	SGB093 (interacts with) SGB234	2	PT	SGB112 (interacts with) SGB307	2	PP	SGB083 (interacts with) SGB211	2	AT	SGB036 (interacts with) SGB064	2	APT	SGB232 (interacts with) SGB266
BC	SGB049 (interacts with) SGB081	6	MC	SGB098 (interacts with) SGB260	2	PT	SGB112 (interacts with) SGB299	2	PP	SGB083 (interacts with) SGB288	2	AT	SGB036 (interacts with) SGB084	2	APT	SGB232 (interacts with) SGB282
BC	SGB173 (interacts with) SGB281	2	MC	SGB098 (interacts with) SGB275	2	PT	SGB112 (interacts with) SGB259	2	PP	SGB084 (interacts with) SGB214	2	AT	SGB036 (interacts with) SGB085	2	APT	SGB232 (interacts with) SGB283
BC	SGB146 (interacts with) SGB154	8	MC	SGB099 (interacts with) SGB121	2	PT	SGB112 (interacts with) SGB234	2	PP	SGB087 (interacts with) SGB243	2	AT	SGB036 (interacts with) SGB096	2	APT	SGB251 (interacts with) SGB266
BC	SGB086 (interacts with) SGB175	4	MC	SGB099 (interacts with) SGB133	2	PT	SGB112 (interacts with) SGB223	2	PP	SGB088 (interacts with) SGB112	2	AT	SGB036 (interacts with) SGB147	2	APT	SGB251 (interacts with) SGB282
BC	SGB115 (interacts with) SGB230	4	MC	SGB099 (interacts with) SGB280	2	PT	SGB112 (interacts with) SGB215	2	PP	SGB090 (interacts with) SGB168	2	AT	SGB036 (interacts with) SGB166	2	APT	SGB251 (interacts with) SGB283
BC	SGB197 (interacts with) SGB199	4	MC	SGB099 (interacts with) SGB288	2	PT	SGB112 (interacts with) SGB177	2	PP	SGB097 (interacts with) SGB134	8	AT	SGB036 (interacts with) SGB179	2	APT	SGB262 (interacts with) SGB287
BC	SGB171 (interacts with) SGB296	2	MC	SGB107 (interacts with) SGB196	2	PT	SGB112 (interacts with) SGB128	2	PP	SGB098 (interacts with) SGB099	2	AT	SGB036 (interacts with) SGB194	2	APT	SGB262 (interacts with) SGB304
BC	SGB019 (interacts with) SGB278	4	MC	SGB107 (interacts with) SGB226	2	PT	SGB111 (interacts with) SGB220	2	PP	SGB098 (interacts with) SGB212	2	AT	SGB036 (interacts with) SGB211	2	APT	SGB266 (interacts with) SGB282
BC	SGB004 (interacts with) SGB028	4	MC	SGB107 (interacts with) SGB228	2	PT	SGB284 (interacts with) SGB301	2	PP	SGB098 (interacts with) SGB265	2	AT	SGB036 (interacts with) SGB221	2	APT	SGB266 (interacts with) SGB283
BC	SGB014 (interacts with) SGB166	2	MC	SGB108 (interacts with) SGB187	2	PT	SGB108 (interacts with) SGB301	2	PP	SGB099 (interacts with) SGB212	2	AT	SGB036 (interacts with) SGB231	2	APT	SGB269 (interacts with) SGB299
BC	SGB065 (interacts with) SGB108	4	MC	SGB108 (interacts with) SGB235	2	PT	SGB108 (interacts with) SGB284	2	PP	SGB099 (interacts with) SGB265	2	AT	SGB036 (interacts with) SGB236	2	APT	SGB282 (interacts with) SGB283
BC	SGB071 (interacts with) SGB093	2	MC	SGB108 (interacts with) SGB237	2	PT	SGB105 (interacts with) SGB185	2	PP	SGB100 (interacts with) SGB156	2	AT	SGB036 (interacts with) SGB238	2	APT	SGB287 (interacts with) SGB304
BC	SGB089 (interacts with) SGB150	2	MC	SGB108 (interacts with) SGB307	2	PT	SGB102 (interacts with) SGB298	2	PP	SGB100 (interacts with) SGB174	2	AT	SGB036 (interacts with) SGB240	2
BC	SGB139 (interacts with) SGB273	2	MC	SGB116 (interacts with) SGB134	2	PT	SGB097 (interacts with) SGB236	2	PP	SGB100 (interacts with) SGB230	2	AT	SGB036 (interacts with) SGB249	2
BC	SGB101 (interacts with) SGB219	4	MC	SGB116 (interacts with) SGB252	2	PT	SGB243 (interacts with) SGB277	2	PP	SGB101 (interacts with) SGB266	2	AT	SGB036 (interacts with) SGB262	2
BC	SGB019 (interacts with) SGB091	4	MC	SGB121 (interacts with) SGB133	2	PT	SGB098 (interacts with) SGB277	2	PP	SGB102 (interacts with) SGB305	6	AT	SGB036 (interacts with) SGB286	2
BC	SGB152 (interacts with) SGB200	6	MC	SGB121 (interacts with) SGB280	2	PT	SGB098 (interacts with) SGB243	2	PP	SGB104 (interacts with) SGB226	2	AT	SGB036 (interacts with) SGB291	2
BC	SGB042 (interacts with) SGB118	2	MC	SGB121 (interacts with) SGB288	2	PT	SGB094 (interacts with) SGB277	2	PP	SGB104 (interacts with) SGB257	2	AT	SGB039 (interacts with) SGB042	2
BC	SGB047 (interacts with) SGB124	2	MC	SGB126 (interacts with) SGB272	2	PT	SGB094 (interacts with) SGB243	2	PP	SGB105 (interacts with) SGB134	6	AT	SGB054 (interacts with) SGB154	2
BC	SGB067 (interacts with) SGB197	4	MC	SGB128 (interacts with) SGB304	2	PT	SGB094 (interacts with) SGB098	2	PP	SGB105 (interacts with) SGB135	4	AT	SGB054 (interacts with) SGB266	6
BC	SGB054 (interacts with) SGB144	2	MC	SGB129 (interacts with) SGB145	2	PT	SGB093 (interacts with) SGB122	2	PP	SGB105 (interacts with) SGB294	2	AT	SGB055 (interacts with) SGB114	2
BC	SGB119 (interacts with) SGB168	6	MC	SGB129 (interacts with) SGB179	2	PT	SGB091 (interacts with) SGB297	2	PP	SGB106 (interacts with) SGB170	4	AT	SGB055 (interacts with) SGB117	2
BC	SGB219 (interacts with) SGB249	4	MC	SGB129 (interacts with) SGB189	2	PT	SGB159 (interacts with) SGB260	2	PP	SGB106 (interacts with) SGB231	4	AT	SGB055 (interacts with) SGB177	2
BC	SGB022 (interacts with) SGB230	4	MC	SGB129 (interacts with) SGB263	2	PT	SGB099 (interacts with) SGB260	2	PP	SGB108 (interacts with) SGB184	6	AT	SGB056 (interacts with) SGB157	2
BC	SGB039 (interacts with) SGB169	6	MC	SGB130 (interacts with) SGB153	2	PT	SGB099 (interacts with) SGB159	2	PP	SGB115 (interacts with) SGB128	2	AT	SGB056 (interacts with) SGB184	2
BC	SGB130 (interacts with) SGB236	6	MC	SGB133 (interacts with) SGB280	2	PT	SGB090 (interacts with) SGB260	2	PP	SGB115 (interacts with) SGB211	2	AT	SGB056 (interacts with) SGB290	2
BC	SGB138 (interacts with) SGB158	6	MC	SGB133 (interacts with) SGB288	2	PT	SGB090 (interacts with) SGB159	2	PP	SGB115 (interacts with) SGB288	2	AT	SGB062 (interacts with) SGB200	2
BC	SGB008 (interacts with) SGB125	4	MC	SGB134 (interacts with) SGB252	2	PT	SGB090 (interacts with) SGB099	2	PP	SGB120 (interacts with) SGB127	2	AT	SGB062 (interacts with) SGB202	2
BC	SGB175 (interacts with) SGB231	4	MC	SGB137 (interacts with) SGB246	2	PT	SGB133 (interacts with) SGB148	2	PP	SGB122 (interacts with) SGB129	2	AT	SGB064 (interacts with) SGB084	2
BC	SGB104 (interacts with) SGB285	2	MC	SGB139 (interacts with) SGB298	2	PT	SGB084 (interacts with) SGB148	2	PP	SGB122 (interacts with) SGB146	2	AT	SGB064 (interacts with) SGB085	2
BC	SGB016 (interacts with) SGB217	2	MC	SGB141 (interacts with) SGB156	2	PT	SGB084 (interacts with) SGB133	2	PP	SGB122 (interacts with) SGB148	2	AT	SGB064 (interacts with) SGB096	2
BC	SGB050 (interacts with) SGB198	2	MC	SGB141 (interacts with) SGB205	2	PT	SGB083 (interacts with) SGB190	4	PP	SGB122 (interacts with) SGB151	2	AT	SGB064 (interacts with) SGB147	2
BC	SGB112 (interacts with) SGB198	2	MC	SGB141 (interacts with) SGB239	2	PT	SGB075 (interacts with) SGB221	2	PP	SGB122 (interacts with) SGB172	2	AT	SGB064 (interacts with) SGB166	2
BC	SGB150 (interacts with) SGB176	2	MC	SGB141 (interacts with) SGB287	2	PT	SGB216 (interacts with) SGB226	2	PP	SGB122 (interacts with) SGB198	2	AT	SGB064 (interacts with) SGB179	2
BC	SGB166 (interacts with) SGB185	2	MC	SGB143 (interacts with) SGB210	6	PT	SGB182 (interacts with) SGB226	2	PP	SGB122 (interacts with) SGB245	2	AT	SGB064 (interacts with) SGB194	2
BC	SGB172 (interacts with) SGB191	6	MC	SGB145 (interacts with) SGB179	2	PT	SGB182 (interacts with) SGB216	2	PP	SGB124 (interacts with) SGB306	2	AT	SGB064 (interacts with) SGB211	2
BC	SGB172 (interacts with) SGB236	8	MC	SGB145 (interacts with) SGB189	2	PT	SGB078 (interacts with) SGB226	2	PP	SGB128 (interacts with) SGB211	2	AT	SGB064 (interacts with) SGB221	2
BC	SGB013 (interacts with) SGB189	2	MC	SGB145 (interacts with) SGB263	2	PT	SGB078 (interacts with) SGB216	2	PP	SGB128 (interacts with) SGB288	2	AT	SGB064 (interacts with) SGB231	2
BC	SGB062 (interacts with) SGB247	2	MC	SGB150 (interacts with) SGB283	2	PT	SGB078 (interacts with) SGB182	2	PP	SGB129 (interacts with) SGB146	2	AT	SGB064 (interacts with) SGB236	2
BC	SGB075 (interacts with) SGB200	8	MC	SGB156 (interacts with) SGB205	2	PT	SGB066 (interacts with) SGB226	2	PP	SGB129 (interacts with) SGB148	2	AT	SGB064 (interacts with) SGB238	2
BC	SGB085 (interacts with) SGB149	2	MC	SGB156 (interacts with) SGB239	2	PT	SGB066 (interacts with) SGB216	2	PP	SGB129 (interacts with) SGB151	2	AT	SGB064 (interacts with) SGB240	2
BC	SGB034 (interacts with) SGB109	2	MC	SGB156 (interacts with) SGB287	2	PT	SGB066 (interacts with) SGB182	2	PP	SGB129 (interacts with) SGB172	2	AT	SGB064 (interacts with) SGB249	2
BC	SGB107 (interacts with) SGB233	2	MC	SGB158 (interacts with) SGB194	2	PT	SGB066 (interacts with) SGB078	2	PP	SGB129 (interacts with) SGB198	2	AT	SGB064 (interacts with) SGB262	2
BC	SGB061 (interacts with) SGB186	2	MC	SGB159 (interacts with) SGB248	2	PT	SGB064 (interacts with) SGB160	16	PP	SGB129 (interacts with) SGB245	2	AT	SGB064 (interacts with) SGB286	2
BC	SGB182 (interacts with) SGB201	6	MC	SGB172 (interacts with) SGB188	2	PT	SGB064 (interacts with) SGB149	8	PP	SGB132 (interacts with) SGB139	2	AT	SGB064 (interacts with) SGB291	2
BC	SGB268 (interacts with) SGB299	2	MC	SGB174 (interacts with) SGB230	2	PT	SGB064 (interacts with) SGB088	10	PP	SGB132 (interacts with) SGB179	2	AT	SGB069 (interacts with) SGB129	2
BC	SGB084 (interacts with) SGB250	2	MC	SGB176 (interacts with) SGB292	4	PT	SGB061 (interacts with) SGB149	2	PP	SGB132 (interacts with) SGB216	2	AT	SGB069 (interacts with) SGB196	2
			MC	SGB177 (interacts with) SGB191	2	PT	SGB061 (interacts with) SGB064	8	PP	SGB132 (interacts with) SGB275	2	AT	SGB069 (interacts with) SGB254	2
			MC	SGB177 (interacts with) SGB217	2	PT	SGB053 (interacts with) SGB071	2	PP	SGB134 (interacts with) SGB294	6	AT	SGB069 (interacts with) SGB282	2
			MC	SGB179 (interacts with) SGB189	2	PT	SGB050 (interacts with) SGB292	2	PP	SGB135 (interacts with) SGB294	4	AT	SGB069 (interacts with) SGB299	2
			MC	SGB179 (interacts with) SGB263	2	PT	SGB049 (interacts with) SGB109	2	PP	SGB139 (interacts with) SGB179	2	AT	SGB073 (interacts with) SGB155	8
			MC	SGB182 (interacts with) SGB299	2	PT	SGB174 (interacts with) SGB176	2	PP	SGB139 (interacts with) SGB216	2	AT	SGB075 (interacts with) SGB251	2
			MC	SGB183 (interacts with) SGB215	2	PT	SGB046 (interacts with) SGB176	2	PP	SGB139 (interacts with) SGB275	2	AT	SGB080 (interacts with) SGB136	2
			MC	SGB185 (interacts with) SGB285	2	PT	SGB046 (interacts with) SGB174	2	PP	SGB141 (interacts with) SGB160	2	AT	SGB084 (interacts with) SGB085	2
			MC	SGB187 (interacts with) SGB235	2	PT	SGB043 (interacts with) SGB144	2	PP	SGB141 (interacts with) SGB182	2	AT	SGB084 (interacts with) SGB096	2
			MC	SGB187 (interacts with) SGB237	2	PT	SGB072 (interacts with) SGB245	2	PP	SGB141 (interacts with) SGB187	2	AT	SGB084 (interacts with) SGB147	2
			MC	SGB187 (interacts with) SGB307	2	PT	SGB041 (interacts with) SGB245	2	PP	SGB141 (interacts with) SGB206	2	AT	SGB084 (interacts with) SGB166	2
			MC	SGB189 (interacts with) SGB263	2	PT	SGB041 (interacts with) SGB072	2	PP	SGB141 (interacts with) SGB227	2	AT	SGB084 (interacts with) SGB179	2
			MC	SGB191 (interacts with) SGB217	2	PT	SGB037 (interacts with) SGB205	2	PP	SGB141 (interacts with) SGB259	2	AT	SGB084 (interacts with) SGB194	2
			MC	SGB193 (interacts with) SGB214	2	PT	SGB089 (interacts with) SGB140	2	PP	SGB141 (interacts with) SGB264	2	AT	SGB084 (interacts with) SGB211	2
			MC	SGB196 (interacts with) SGB226	2	PT	SGB036 (interacts with) SGB140	2	PP	SGB141 (interacts with) SGB284	2	AT	SGB084 (interacts with) SGB221	2
			MC	SGB196 (interacts with) SGB228	2	PT	SGB036 (interacts with) SGB089	2	PP	SGB141 (interacts with) SGB285	2	AT	SGB084 (interacts with) SGB231	2
			MC	SGB197 (interacts with) SGB301	2	PT	SGB028 (interacts with) SGB190	4	PP	SGB141 (interacts with) SGB287	2	AT	SGB084 (interacts with) SGB236	2
			MC	SGB201 (interacts with) SGB219	6	PT	SGB025 (interacts with) SGB204	2	PP	SGB146 (interacts with) SGB148	2	AT	SGB084 (interacts with) SGB238	2
			MC	SGB201 (interacts with) SGB249	12	PT	SGB022 (interacts with) SGB034	2	PP	SGB146 (interacts with) SGB151	2	AT	SGB084 (interacts with) SGB240	2
			MC	SGB201 (interacts with) SGB286	16	PT	SGB018 (interacts with) SGB194	2	PP	SGB146 (interacts with) SGB172	2	AT	SGB084 (interacts with) SGB249	2
			MC	SGB205 (interacts with) SGB239	2	PT	SGB016 (interacts with) SGB258	2	PP	SGB146 (interacts with) SGB198	2	AT	SGB084 (interacts with) SGB262	2
			MC	SGB205 (interacts with) SGB287	2	PT	SGB282 (interacts with) SGB300	2	PP	SGB146 (interacts with) SGB245	2	AT	SGB084 (interacts with) SGB286	2
			MC	SGB219 (interacts with) SGB249	4	PT	SGB189 (interacts with) SGB300	2	PP	SGB147 (interacts with) SGB153	2	AT	SGB084 (interacts with) SGB291	2
			MC	SGB226 (interacts with) SGB228	2	PT	SGB189 (interacts with) SGB282	2	PP	SGB148 (interacts with) SGB151	2	AT	SGB085 (interacts with) SGB096	2
			MC	SGB235 (interacts with) SGB237	2	PT	SGB104 (interacts with) SGB300	2	PP	SGB148 (interacts with) SGB172	2	AT	SGB085 (interacts with) SGB147	2
			MC	SGB235 (interacts with) SGB307	2	PT	SGB104 (interacts with) SGB282	2	PP	SGB148 (interacts with) SGB198	2	AT	SGB085 (interacts with) SGB166	2
			MC	SGB237 (interacts with) SGB307	2	PT	SGB104 (interacts with) SGB189	2	PP	SGB148 (interacts with) SGB245	2	AT	SGB085 (interacts with) SGB179	2
			MC	SGB239 (interacts with) SGB287	2	PT	SGB055 (interacts with) SGB300	2	PP	SGB149 (interacts with) SGB154	2	AT	SGB085 (interacts with) SGB194	2
			MC	SGB242 (interacts with) SGB268	2	PT	SGB055 (interacts with) SGB282	2	PP	SGB151 (interacts with) SGB172	2	AT	SGB085 (interacts with) SGB211	2
			MC	SGB242 (interacts with) SGB281	2	PT	SGB055 (interacts with) SGB189	2	PP	SGB151 (interacts with) SGB198	2	AT	SGB085 (interacts with) SGB221	2
			MC	SGB260 (interacts with) SGB275	2	PT	SGB055 (interacts with) SGB104	2	PP	SGB151 (interacts with) SGB245	2	AT	SGB085 (interacts with) SGB231	2
			MC	SGB266 (interacts with) SGB296	2	PT	SGB015 (interacts with) SGB300	2	PP	SGB156 (interacts with) SGB174	2	AT	SGB085 (interacts with) SGB236	2
			MC	SGB268 (interacts with) SGB281	2	PT	SGB015 (interacts with) SGB282	2	PP	SGB156 (interacts with) SGB230	2	AT	SGB085 (interacts with) SGB238	2
			MC	SGB280 (interacts with) SGB288	2	PT	SGB015 (interacts with) SGB189	2	PP	SGB159 (interacts with) SGB185	2	AT	SGB085 (interacts with) SGB240	2
			MC	SGB286 (interacts with) SGB305	10	PT	SGB015 (interacts with) SGB104	2	PP	SGB159 (interacts with) SGB234	2	AT	SGB085 (interacts with) SGB249	2
						PT	SGB015 (interacts with) SGB055	2	PP	SGB159 (interacts with) SGB254	2	AT	SGB085 (interacts with) SGB262	2
						PT	SGB100 (interacts with) SGB283	2	PP	SGB160 (interacts with) SGB182	2	AT	SGB085 (interacts with) SGB286	2
						PT	SGB007 (interacts with) SGB283	2	PP	SGB160 (interacts with) SGB187	2	AT	SGB085 (interacts with) SGB291	2
						PT	SGB007 (interacts with) SGB100	2	PP	SGB160 (interacts with) SGB206	2	AT	SGB086 (interacts with) SGB161	2
						PT	SGB202 (interacts with) SGB244	8	PP	SGB160 (interacts with) SGB227	2	AT	SGB086 (interacts with) SGB209	2
						PT	SGB004 (interacts with) SGB244	8	PP	SGB160 (interacts with) SGB259	2	AT	SGB094 (interacts with) SGB111	2
						PT	SGB004 (interacts with) SGB202	2	PP	SGB160 (interacts with) SGB264	2	AT	SGB094 (interacts with) SGB112	2
						PT	SGB186 (interacts with) SGB252	2	PP	SGB160 (interacts with) SGB284	2	AT	SGB094 (interacts with) SGB190	2
						PT	SGB125 (interacts with) SGB252	2	PP	SGB160 (interacts with) SGB285	2	AT	SGB096 (interacts with) SGB147	2
						PT	SGB125 (interacts with) SGB186	2	PP	SGB160 (interacts with) SGB287	2	AT	SGB096 (interacts with) SGB166	2
						PT	SGB031 (interacts with) SGB252	2	PP	SGB161 (interacts with) SGB293	2	AT	SGB096 (interacts with) SGB179	2
						PT	SGB031 (interacts with) SGB186	2	PP	SGB162 (interacts with) SGB256	4	AT	SGB096 (interacts with) SGB194	2
						PT	SGB031 (interacts with) SGB125	2	PP	SGB172 (interacts with) SGB198	2	AT	SGB096 (interacts with) SGB211	2
						PT	SGB029 (interacts with) SGB252	2	PP	SGB172 (interacts with) SGB245	2	AT	SGB096 (interacts with) SGB221	2
						PT	SGB029 (interacts with) SGB186	2	PP	SGB173 (interacts with) SGB184	4	AT	SGB096 (interacts with) SGB231	2
						PT	SGB029 (interacts with) SGB125	2	PP	SGB174 (interacts with) SGB230	2	AT	SGB096 (interacts with) SGB236	2
						PT	SGB029 (interacts with) SGB031	2	PP	SGB177 (interacts with) SGB295	2	AT	SGB096 (interacts with) SGB238	2
						PT	SGB027 (interacts with) SGB252	2	PP	SGB177 (interacts with) SGB299	2	AT	SGB096 (interacts with) SGB240	2
						PT	SGB027 (interacts with) SGB186	2	PP	SGB177 (interacts with) SGB300	2	AT	SGB096 (interacts with) SGB249	2
						PT	SGB027 (interacts with) SGB125	2	PP	SGB179 (interacts with) SGB216	2	AT	SGB096 (interacts with) SGB262	2
						PT	SGB027 (interacts with) SGB031	2	PP	SGB179 (interacts with) SGB275	2	AT	SGB096 (interacts with) SGB286	2
						PT	SGB027 (interacts with) SGB029	2	PP	SGB182 (interacts with) SGB187	2	AT	SGB096 (interacts with) SGB291	2
						PT	SGB003 (interacts with) SGB252	2	PP	SGB182 (interacts with) SGB206	2	AT	SGB100 (interacts with) SGB128	2
						PT	SGB003 (interacts with) SGB186	2	PP	SGB182 (interacts with) SGB227	2	AT	SGB100 (interacts with) SGB182	2
						PT	SGB003 (interacts with) SGB125	2	PP	SGB182 (interacts with) SGB259	2	AT	SGB100 (interacts with) SGB213	2
						PT	SGB003 (interacts with) SGB031	2	PP	SGB182 (interacts with) SGB264	2	AT	SGB100 (interacts with) SGB226	2
						PT	SGB003 (interacts with) SGB029	2	PP	SGB182 (interacts with) SGB284	2	AT	SGB108 (interacts with) SGB145	4
						PT	SGB003 (interacts with) SGB027	2	PP	SGB182 (interacts with) SGB285	2	AT	SGB108 (interacts with) SGB149	4
									PP	SGB182 (interacts with) SGB287	2	AT	SGB111 (interacts with) SGB112	2
									PP	SGB185 (interacts with) SGB234	2	AT	SGB111 (interacts with) SGB190	2
									PP	SGB185 (interacts with) SGB254	2	AT	SGB112 (interacts with) SGB190	2
									PP	SGB187 (interacts with) SGB206	2	AT	SGB113 (interacts with) SGB222	2
									PP	SGB187 (interacts with) SGB227	2	AT	SGB114 (interacts with) SGB117	2
									PP	SGB187 (interacts with) SGB259	2	AT	SGB114 (interacts with) SGB177	2
									PP	SGB187 (interacts with) SGB264	2	AT	SGB117 (interacts with) SGB177	2
									PP	SGB187 (interacts with) SGB284	2	AT	SGB128 (interacts with) SGB182	2
									PP	SGB187 (interacts with) SGB285	2	AT	SGB128 (interacts with) SGB213	2
									PP	SGB187 (interacts with) SGB287	2	AT	SGB128 (interacts with) SGB226	2
									PP	SGB190 (interacts with) SGB262	2	AT	SGB129 (interacts with) SGB196	2
									PP	SGB191 (interacts with) SGB268	2	AT	SGB129 (interacts with) SGB254	2
									PP	SGB193 (interacts with) SGB270	2	AT	SGB129 (interacts with) SGB282	2
									PP	SGB198 (interacts with) SGB245	2	AT	SGB129 (interacts with) SGB299	2
									PP	SGB206 (interacts with) SGB227	2	AT	SGB134 (interacts with) SGB304	2
									PP	SGB206 (interacts with) SGB259	2	AT	SGB138 (interacts with) SGB153	12
									PP	SGB206 (interacts with) SGB264	2	AT	SGB138 (interacts with) SGB155	12
									PP	SGB206 (interacts with) SGB284	2	AT	SGB141 (interacts with) SGB171	2
									PP	SGB206 (interacts with) SGB285	2	AT	SGB141 (interacts with) SGB296	2
									PP	SGB206 (interacts with) SGB287	2	AT	SGB142 (interacts with) SGB170	2
									PP	SGB211 (interacts with) SGB288	2	AT	SGB143 (interacts with) SGB153	8
									PP	SGB212 (interacts with) SGB265	2	AT	SGB144 (interacts with) SGB162	2
									PP	SGB215 (interacts with) SGB298	2	AT	SGB147 (interacts with) SGB166	2
									PP	SGB216 (interacts with) SGB275	2	AT	SGB147 (interacts with) SGB179	2
									PP	SGB226 (interacts with) SGB257	2	AT	SGB147 (interacts with) SGB194	2
									PP	SGB227 (interacts with) SGB259	2	AT	SGB147 (interacts with) SGB211	2
									PP	SGB227 (interacts with) SGB264	2	AT	SGB147 (interacts with) SGB221	2
									PP	SGB227 (interacts with) SGB284	2	AT	SGB147 (interacts with) SGB231	2
									PP	SGB227 (interacts with) SGB285	2	AT	SGB147 (interacts with) SGB236	2
									PP	SGB227 (interacts with) SGB287	2	AT	SGB147 (interacts with) SGB238	2
									PP	SGB234 (interacts with) SGB254	2	AT	SGB147 (interacts with) SGB240	2
									PP	SGB250 (interacts with) SGB297	2	AT	SGB147 (interacts with) SGB249	2
									PP	SGB259 (interacts with) SGB264	2	AT	SGB147 (interacts with) SGB262	2
									PP	SGB259 (interacts with) SGB284	2	AT	SGB147 (interacts with) SGB286	2
									PP	SGB259 (interacts with) SGB285	2	AT	SGB147 (interacts with) SGB291	2
									PP	SGB259 (interacts with) SGB287	2	AT	SGB154 (interacts with) SGB266	6
									PP	SGB264 (interacts with) SGB284	2	AT	SGB157 (interacts with) SGB184	2
									PP	SGB264 (interacts with) SGB285	2	AT	SGB157 (interacts with) SGB290	2
									PP	SGB264 (interacts with) SGB287	2	AT	SGB161 (interacts with) SGB209	2
									PP	SGB284 (interacts with) SGB285	2	AT	SGB166 (interacts with) SGB179	2
									PP	SGB284 (interacts with) SGB287	2	AT	SGB166 (interacts with) SGB194	2
									PP	SGB285 (interacts with) SGB287	2	AT	SGB166 (interacts with) SGB211	2
									PP	SGB295 (interacts with) SGB299	2	AT	SGB166 (interacts with) SGB221	2
									PP	SGB295 (interacts with) SGB300	2	AT	SGB166 (interacts with) SGB231	2
									PP	SGB299 (interacts with) SGB300	2	AT	SGB166 (interacts with) SGB236	2
												AT	SGB166 (interacts with) SGB238	2
												AT	SGB166 (interacts with) SGB240	2
												AT	SGB166 (interacts with) SGB249	2
												AT	SGB166 (interacts with) SGB262	2
												AT	SGB166 (interacts with) SGB286	2
												AT	SGB166 (interacts with) SGB291	2
												AT	SGB171 (interacts with) SGB296	2
												AT	SGB179 (interacts with) SGB194	2
												AT	SGB179 (interacts with) SGB211	2
												AT	SGB179 (interacts with) SGB221	2
												AT	SGB179 (interacts with) SGB231	2
												AT	SGB179 (interacts with) SGB236	2
												AT	SGB179 (interacts with) SGB238	2
												AT	SGB179 (interacts with) SGB240	2
												AT	SGB179 (interacts with) SGB249	2
												AT	SGB179 (interacts with) SGB262	2
												AT	SGB179 (interacts with) SGB286	2
												AT	SGB179 (interacts with) SGB291	2
												AT	SGB182 (interacts with) SGB213	2
												AT	SGB182 (interacts with) SGB226	2
												AT	SGB184 (interacts with) SGB290	2
												AT	SGB194 (interacts with) SGB211	2
												AT	SGB194 (interacts with) SGB221	2
												AT	SGB194 (interacts with) SGB231	2
												AT	SGB194 (interacts with) SGB236	2
												AT	SGB194 (interacts with) SGB238	2
												AT	SGB194 (interacts with) SGB240	2
												AT	SGB194 (interacts with) SGB249	2
												AT	SGB194 (interacts with) SGB262	2
												AT	SGB194 (interacts with) SGB286	2
												AT	SGB194 (interacts with) SGB291	2
												AT	SGB196 (interacts with) SGB254	2
												AT	SGB196 (interacts with) SGB282	2
												AT	SGB196 (interacts with) SGB299	2
												AT	SGB200 (interacts with) SGB202	2
												AT	SGB211 (interacts with) SGB221	2
												AT	SGB211 (interacts with) SGB231	2
												AT	SGB211 (interacts with) SGB236	2
												AT	SGB211 (interacts with) SGB238	2
												AT	SGB211 (interacts with) SGB240	2
												AT	SGB211 (interacts with) SGB249	2
												AT	SGB211 (interacts with) SGB262	2
												AT	SGB211 (interacts with) SGB286	2
												AT	SGB211 (interacts with) SGB291	2
												AT	SGB213 (interacts with) SGB226	2
												AT	SGB220 (interacts with) SGB266	12
												AT	SGB221 (interacts with) SGB231	2
												AT	SGB221 (interacts with) SGB236	2
												AT	SGB221 (interacts with) SGB238	2
												AT	SGB221 (interacts with) SGB240	2
												AT	SGB221 (interacts with) SGB249	2
												AT	SGB221 (interacts with) SGB262	2
												AT	SGB221 (interacts with) SGB286	2
												AT	SGB221 (interacts with) SGB291	2
												AT	SGB229 (interacts with) SGB283	2
												AT	SGB231 (interacts with) SGB236	2
												AT	SGB231 (interacts with) SGB238	2
												AT	SGB231 (interacts with) SGB240	2
												AT	SGB231 (interacts with) SGB249	2
												AT	SGB231 (interacts with) SGB262	2
												AT	SGB231 (interacts with) SGB286	2
												AT	SGB231 (interacts with) SGB291	2
												AT	SGB236 (interacts with) SGB238	2
												AT	SGB236 (interacts with) SGB240	2
												AT	SGB236 (interacts with) SGB249	2
												AT	SGB236 (interacts with) SGB262	2
												AT	SGB236 (interacts with) SGB286	2
												AT	SGB236 (interacts with) SGB291	2
												AT	SGB238 (interacts with) SGB240	2
												AT	SGB238 (interacts with) SGB249	2
												AT	SGB238 (interacts with) SGB262	2
												AT	SGB238 (interacts with) SGB286	2
												AT	SGB238 (interacts with) SGB291	2
												AT	SGB240 (interacts with) SGB249	2
												AT	SGB240 (interacts with) SGB262	2
												AT	SGB240 (interacts with) SGB286	2
												AT	SGB240 (interacts with) SGB291	2
												AT	SGB249 (interacts with) SGB262	2
												AT	SGB249 (interacts with) SGB286	2
												AT	SGB249 (interacts with) SGB291	2
												AT	SGB254 (interacts with) SGB282	2
												AT	SGB254 (interacts with) SGB299	2
												AT	SGB262 (interacts with) SGB286	2
												AT	SGB262 (interacts with) SGB291	2
												AT	SGB282 (interacts with) SGB299	2
												AT	SGB286 (interacts with) SGB291	2

## Sheet: Table S4
Table S4 The abundance of fecal microbiome genes in Experiment I
KO	Sample_s10c	Sample_s11c	Sample_s13c	Sample_s14c	Sample_s15c	Sample_s16c	Sample_s18c	Sample_s19c	Sample_s21c	Sample_s22c	Sample_s24c	Sample_s28c	Sample_s29c	Sample_s2c	Sample_s30c	Sample_s31c	Sample_s32c	Sample_s33c	Sample_s34c	Sample_s35c	Sample_s36c	Sample_s37c	Sample_s38c	Sample_s39c	Sample_s42c	Sample_s45c	Sample_s46c	Sample_s48c	Sample_s49c	Sample_s4c	Sample_s50c	Sample_s51c	Sample_s52c	Sample_s53c	Sample_s54c	Sample_s55c	Sample_s56c	Sample_s57c	Sample_s58c	Sample_s60c	Sample_s61c	Sample_s62c	Sample_s64c	Sample_s65c	Sample_s66c	Sample_s6c	Sample_s71C	Sample_s72c	Sample_s73c
K24258	5.95295e-05	8.3951e-05	0.000102815	0.0001635	4.77965e-05	0.000175895	4.83619e-05	6.97081e-05	5.54797e-05	4.31366e-05	0.000118127	0.000234574	0.000197205	5.35208e-05	0.000277577	0.000208127	0.000215191	0.000243132	0.000275199	0.000294725	0.000328536	0.000181147	0.000278599	0.000219935	0.000241777	0.000203907	0.000255385	0.00018395	5.61747e-05	9.42938e-05	7.93417e-05	0.000127754	0.000136017	4.81264e-05	7.94128e-05	8.19039e-05	6.75823e-05	9.92967e-05	0.000183694	8.62144e-05	7.36533e-05	4.79632e-05	0.000118307	3.00018e-05	6.01054e-05	8.128e-05	6.72474e-05	6.93391e-05	0.000108118
K24217	0.000205299	0.000249759	0.000263421	0.000203367	0.000217798	0.000270496	0.000300976	0.000274683	0.000321095	0.00027356	0.000325554	0.000225522	0.000220044	0.000289785	0.000110869	0.000236652	0.000218336	0.00027777	0.000225257	0.000256357	0.0002441	0.000154896	0.000165252	0.000275829	0.000169674	0.000240614	0.000219226	0.000307736	0.00025441	0.000220903	0.000241593	0.000271132	0.000204494	0.000285742	0.000296404	0.000337383	0.000344652	0.000206605	0.000348222	0.000262738	0.000220493	0.000360011	0.000142553	0.000274022	0.000307005	0.00022327	0.000291039	0.000289054	0.000282379
K24204	4.84154e-05	0.000114703	0.000131318	0.00016329	6.75082e-05	0.000128191	0.000102427	0.000122057	8.88823e-05	0.000129033	7.17292e-05	5.9057e-05	5.85448e-05	0.000141857	3.42669e-05	7.17154e-05	3.14202e-05	8.07786e-05	0.000119863	5.40416e-05	7.2976e-05	6.57702e-05	4.45102e-05	9.8907e-05	0.000105629	5.83471e-05	4.27557e-05	5.81612e-05	0.000172288	0.000147151	0.000215863	0.000124662	0.000175078	0.000117941	0.000115448	0.000147384	0.000182054	0.000167255	0.000153142	0.000134198	8.50855e-05	0.00012674	0.000239855	0.000102044	8.10954e-05	0.000118981	0.000195425	0.000137348	0.000220459
K24180	0.00050688	0.000390253	0.000508784	0.000597472	0.000482306	0.000559369	0.000384019	0.000304649	0.000268747	0.000437417	0.000344242	0.000347187	0.000394434	0.000400701	0.000349659	0.000340671	0.000346513	0.00022616	0.000445244	0.00054408	0.000367673	0.000417355	0.000290594	0.00039937	0.000401402	0.000441454	0.000241202	0.000329507	0.000553035	0.000480177	0.00059369	0.000655474	0.000591208	0.000327465	0.000402923	0.000400366	0.000379129	0.00050475	0.000731724	0.000406004	0.000587224	0.000254532	0.000516712	0.000455454	0.000264917	0.000385299	0.000435233	0.00035438	0.000421742
K24130	5.85644e-05	0.000123118	7.07076e-05	5.58475e-05	6.70702e-05	5.88714e-05	6.73883e-05	6.89382e-05	0.000140294	3.59938e-05	6.37011e-05	0.000235274	0.000190705	7.14824e-05	0.000148972	0.000209215	0.000238356	0.000246508	0.000194481	3.03638e-05	0.000235754	0.000138825	0.000154828	0.00025903	9.72044e-05	0.000209808	0.000221449	0.000257561	0.000125377	7.0946e-05	4.92804e-05	6.97147e-05	1.5517e-05	6.49911e-05	0.000143051	6.61647e-05	7.65495e-05	4.90593e-05	6.00218e-05	8.1464e-05	3.27702e-05	7.76413e-05	7.8478e-05	6.26189e-05	9.1889e-05	3.37621e-05	5.28797e-05	0.000101397	4.71144e-05
K24119	8.73287e-05	0.000106676	0.000132102	0.000140065	0.000107005	0.000110532	0.00019475	0.000169604	0.000161395	0.00016796	0.00012937	0.000173878	0.000171963	0.000166905	0.00019512	0.00021065	0.00018689	0.000191288	0.000218218	0.00027176	0.000231169	0.000149525	0.000235182	0.000162473	0.000225347	0.000190554	0.000236516	0.00015524	8.89845e-05	0.000117313	0.000121842	0.000121058	0.000110051	0.000159845	0.000101954	0.000136279	0.000169463	0.000125849	0.000154096	0.000163179	0.00010561	0.00017585	9.69218e-05		0.000206973	0.000150332	0.000120991	9.47684e-05	0.000148536
K24041	0.000100359	0.000145427	8.17043e-05	0.000114065	0.000162337	8.85704e-05	0.000136265	8.49343e-05	8.99059e-05	0.000125731	6.26383e-05	0.000121083	6.59782e-05	0.000131978	6.05244e-05	8.3108e-05	4.68671e-05	0.000109652	0.000124251	0.000247458	0.000110365	8.5317e-05	6.21226e-05	0.000100286	0.000188327	0.000132967	9.76425e-05	0.000129155	0.000205759	0.000143628	0.000172264	0.000166568	0.000142591	0.000108353	0.000114518	0.000121183	0.000120398	0.000225945	0.000187076	5.64183e-05	0.000172353	0.000164416	0.000102074	0.000125879	0.000107326	0.00010208	0.000265991	7.81143e-05	8.60844e-05
K23997	0.00054888	0.000537247	0.00055126	0.00056653	0.000470385	0.000553986	0.000574224	0.000527991	0.000569526	0.000564276	0.000494844	0.000591547	0.000587076	0.000498691	0.000588292	0.000595295	0.000617	0.000569941	0.000564397	0.000594691	0.000540369	0.000552259	0.000553768	0.000575989	0.000551228	0.000580463	0.000553207	0.000636001	0.000626968	0.000557314	0.000576862	0.00058766	0.000489175	0.000533129	0.000549151	0.000506937	0.000531606	0.000553373	0.000570495	0.000573094	0.000615237	0.000605504	0.000520473	0.000568317	0.000544839	0.000525713	0.000565527	0.000542418	0.000516463
K23980	0.000268324	9.6903e-05	0.000208684	0.000111761	0.000151653	0.000161631	0.00011995	0.00019672	0.000230752	0.000201391	0.000199047	0.000354793	0.000302778	0.000153848	0.000286128	0.000273138	0.000373141	0.000363708	0.000277396	0.000239263	0.000362148	0.000362422	0.000276767	0.000324857	0.000245746	0.000259524	0.000340933	0.000348799	0.000109858	0.000171291	0.000149825	0.000122772	0.000104744	0.000148383	0.000251474	0.000215582	0.000178091	0.00012069	0.000103914	0.000235658	0.000286878	0.000158175	0.000200321	0.000124264	0.000180535	0.00017996	0.000164415	0.000196558	0.000152796
K23876	0.000138581	0.000170985	0.000145636	0.000134115	0.000161512	0.000164152	0.000109267	0.000169185	0.000150407	0.000121549	0.000144401	5.71644e-05	0.000149865	0.000159016	3.21666e-05	9.14053e-05	7.83408e-05	4.04116e-05	0.000137408	0.000109954	0.000114087	7.5096e-05	6.4453e-05	0.000134575	0.000112722	0.000131686	4.89189e-05	9.26292e-05	0.000212033	0.000210899	0.000201065	0.000198797	0.000150382	0.000103147	0.000110326	0.000216463	0.000140134	8.7182e-05	0.00018077	0.000168613	0.000142651	0.000113356	0.000190572	0.000188982	9.54855e-05	0.000192042	0.000173145	0.000158732	0.000181021
K23779	0.000879561	0.000625969	0.000614009	0.00071174	0.000828366	0.000789644	0.000378384	0.000730877	0.000758176	0.000573279	0.000612052	0.000332191	0.000304658	0.000482472	0.00044486	0.000262153	0.000272769	0.000218972	0.000384083	0.000261204	0.000281048	0.000389833	0.000227768	0.000317509	0.000333624	0.000298273	0.000254281	0.00025141	0.000411473	0.000595153	0.000599469	0.000592809	0.000678943	0.000428468	0.000594749	0.000568495	0.000449314	0.000599936	0.000664954	0.000560402	0.000607532	0.000448806	0.000751201	0.000741692	0.000528164	0.00094182	0.000404748	0.000784903	0.000843645
K23775	0.000605132	0.000527424	0.000556347	0.000574596	0.000549884	0.00045358	0.000481423	0.000437167	0.00044925	0.00047746	0.000420228	0.000677276	0.000719851	0.000471913	0.00058398	0.000654086	0.000787622	0.000495187	0.000639074	0.000673863	0.000608462	0.000852111	0.000682369	0.000589971	0.000778856	0.000676896	0.000537151	0.000532913	0.000691927	0.000647637	0.000684917	0.000619636	0.000589266	0.000550349	0.000527714	0.000517271	0.00044122	0.000530361	0.000607881	0.000480086	0.000763146	0.000399133	0.000674298	0.000582826	0.00037519	0.000534571	0.000491669	0.000497661	0.000455206
K23684	0.000155281	0.000226507	0.000208455	0.000290774	0.00018677	0.000132868	0.000153466	0.000171775	0.000108392	0.000148891	0.000127086	6.54592e-05	7.07724e-05	8.72968e-05	0.000120465	5.90343e-05	5.03398e-05	8.41213e-05	0.000100715	0.000126027	3.7574e-05	0.000163735	9.83691e-05	9.43112e-05	0.00014538	0.000120277	0.000135836	6.77787e-05	0.000273637	0.000194669	0.000181853	0.000243465	0.000311296	0.000215365	0.000249585	0.000148219	8.62022e-05	0.00021512	0.000171933	0.00016522	0.000129213	0.000163175	0.000386663	0.000150871	0.000130586	0.000166511	0.00019641	0.000334092	0.000230866
K23675	0.000277537	0.000480807	0.000432214	0.000577705	0.000393846	0.000515004	0.000351005	0.000364378	0.000337433	0.000387887	0.000394638	0.000320667	0.000374623	0.000410104	0.000225382	0.000347126	0.000271082	0.000233014	0.000465296	0.000437162	0.000328436	0.000272718	0.000288715	0.000356179	0.000463166	0.000526409	0.000293426	0.000359709	0.000674598	0.000500452	0.000603323	0.000638204	0.00050582	0.00048857	0.000427407	0.000462941	0.000433816	0.00055714	0.000664525	0.000359002	0.000432466	0.000398588	0.000600256	0.000524385	0.000279222	0.000401675	0.000574023	0.000434553	0.000428596
K23537	0.000226226	0.000313062	0.000316665	0.000410874	0.000203612	0.000368177	0.000231723	0.000194626	0.000214398	0.000209844	0.000283012	0.000131734	0.000245928	0.000230716	7.91908e-05	0.000184546	0.000147494	9.18713e-05	0.000262926	0.000306056	0.00018521	0.000146657	0.000129512	0.00020803	0.000262667	0.000227216	0.00010742	0.000188033	0.000570037	0.000337406	0.00032042	0.000504268	0.000377711	0.000226836	0.000251422	0.000268962	0.000313387	0.000320415	0.000449675	0.000247241	0.000372648	0.000304081	0.000302443	0.000332875	0.000159418	0.000255995	0.000257703	0.000276449	0.000272832
K23536	0.000234288	0.000315518	0.000324021	0.000417167	0.00020554	0.000379711	0.000254094	0.000210294	0.000227102	0.000221316	0.000292171	0.000215213	0.000265622	0.000239471	0.00019523	0.000246372	0.000226352	0.000161854	0.000358053	0.00033642	0.000299896	0.000219446	0.000228432	0.000278593	0.000369486	0.000290736	0.000217535	0.000230932	0.000556476	0.000330593	0.000322589	0.000517931	0.00038893	0.00025217	0.000257767	0.000277584	0.000319707	0.000329802	0.000455999	0.000262792	0.000387153	0.000317862	0.000303333	0.000325025	0.000172442	0.000266291	0.000259543	0.000281478	0.00028777
K23535	0.000226226	0.000313062	0.000316665	0.000410874	0.000203612	0.000368177	0.000231723	0.000194626	0.000214398	0.000209844	0.000283012	0.000131734	0.000245928	0.000230716	8.44879e-05	0.000184546	0.000147494	9.18713e-05	0.000262926	0.000306056	0.00018521	0.000146657	0.000129512	0.00020803	0.00031228	0.000227216	0.00010742	0.000188033	0.000570037	0.000337406	0.00032042	0.000504268	0.000377711	0.000226836	0.000251422	0.000268962	0.000314767	0.000320415	0.000449675	0.000247241	0.000372648	0.000304081	0.000302443	0.000332875	0.000163742	0.000258834	0.000257703	0.000276449	0.000272832
K23518	0.000315548	0.000412512	0.000462731	0.000585388	0.000457279	0.000500295	0.000324832	0.000298358	0.000260647	0.000368518	0.00047183	0.000370642	0.000386249	0.000346346	0.000262578	0.00035586	0.00029505	0.000375501	0.000534125	0.000464589	0.000441136	0.000303706	0.000374461	0.000423263	0.000560909	0.000525343	0.000373809	0.000386709	0.000456589	0.000437452	0.000544863	0.000588229	0.000614372	0.000327817	0.000314195	0.000412921	0.000358524	0.000412736	0.00044804	0.000365078	0.000374963	0.000437366	0.000471956	0.000441429	0.00028038	0.000383288	0.000452621	0.000443235	0.00043209
K23509	0.000162292	0.000236188	0.000233719	0.000316709	0.000163288	0.000211951	9.57397e-05	9.69499e-05	9.11931e-05	0.000130546	0.000161054	6.58265e-05	0.000139972	8.20323e-05	2.42316e-05	8.23883e-05	3.79257e-05	0.000108528	0.000244491	7.88243e-05	0.000188009	0.000116907	4.67598e-05	0.000128185	0.00018586	0.000155055	9.33382e-05	0.00011145	0.000277943	0.000162939	0.0001665	0.000309156	0.000321529	0.000166582	0.000158629	8.18516e-05	0.000133203	0.000254907	0.000365707	0.000137567	0.000188425	0.000123759	0.000344506	0.000156191	0.000122475	0.000164023	0.000178427	0.000228192	0.000216438
K23508	0.000156321	0.000226655	0.000189961	0.000310542	0.000162515	0.000180451	0.000100914	7.70975e-05	8.59022e-05	0.000119491	0.000147763	5.82321e-05	0.000121745	6.59874e-05	2.11902e-05	7.44942e-05	3.12448e-05	9.81269e-05	0.000228501	0.000100798	0.000133676	0.000109558	4.02924e-05	9.73576e-05	0.000174308	0.000132971	8.32925e-05	9.17801e-05	0.000309439	0.000148169	0.000153887	0.000276111	0.000293778	0.000131002	0.000144625	6.70437e-05	0.000116505	0.000219267	0.00032731	0.000117476	0.000182428	0.000135725	0.000246355	0.000146125	0.000100513	0.000149369	0.000150115	0.000219999	0.000185155
K23393	0.000136605	0.000172318	0.000184868	0.000133536	0.000126237	0.000143496	0.000144744	0.000138959	0.000242485	0.000163143	9.54143e-05	8.69946e-05	0.000170092	0.000231907	0.000107834	0.000122715	0.000139383	5.68354e-05	0.000110409	1.5387e-05	7.2292e-05	6.65901e-05	0.000152005	0.000127358	0.000171939	0.000181285	5.94343e-05	0.00015363	0.000234904	0.000207296	0.000202362	0.000223154	0.000223114	0.000134441	0.000121869	0.000164485	0.000153074	0.000130388	0.000167578	0.000146977	0.000145666	0.000257529	0.000153618	0.000220754	0.00012406	0.000157906	0.000160134	0.000100607	0.00017488
K23352	0.000130852	0.00020675	0.000219355	0.000261968	0.000147624	0.000250144	0.000197378	0.000230353	0.000232478	0.000203418	0.000147018	8.94859e-05	7.11449e-05	0.000226345	6.98148e-05	9.04612e-05	9.31093e-05	0.00010721	9.07839e-05	7.06313e-05	6.91738e-05	0.000119902	0.000112132	0.000121074	0.000116671	9.73396e-05	0.00011935	7.98621e-05	0.000275724	0.000251097	0.00031101	0.000213251	0.000250316	0.000151819	0.000234909	0.000261931	0.00021714	0.000268665	0.000241744	0.00021602	0.000160888	0.00016773	0.00038902	0.00019299	0.000173926	0.000223574	0.000247582	0.000231683	0.000217122
K23351	0.000638174	0.000571898	0.000626429	0.000617787	0.000563773	0.000689869	0.000662104	0.000653222	0.000664433	0.000679883	0.000617923	0.000692069	0.000681482	0.000585875	0.000669058	0.000662905	0.000699797	0.000680934	0.000627563	0.00076225	0.000683559	0.000604327	0.00063583	0.000690166	0.000681077	0.00064103	0.000642347	0.000704766	0.000663337	0.000663224	0.000681406	0.000621245	0.000577621	0.000657334	0.000658162	0.000664183	0.000668434	0.000676075	0.000649831	0.000687476	0.000674079	0.000567432	0.000656328	0.000646647	0.000649654	0.000608452	0.00065647	0.000617386	0.000627011
K23257	0.000188775	0.000130501	6.90543e-05	0.000111529	0.000256676	0.000122853	0.000177498	0.00014348	6.36929e-05	8.10782e-05	0.000107758	0.000196674	0.000140598	0.000154401	0.000210431	0.000188485	0.00015943	0.000212739	0.000220613	0.000172325	0.000222442	0.000210146	0.000249252	0.000156971	0.000155076	0.000177105	0.000225253	0.00013742	0.0001243	0.000122644	0.000116908	7.79858e-05	0.000161015	7.60564e-05	0.000135498	0.000121457	0.000124229	0.000124803	6.35341e-05	8.3139e-05	9.03892e-05	0.000104414	0.000105882	0.000107971	0.000156442	0.0001036	0.000111909	0.000129818	0.000186888
K23242	0.000594069	0.000482229	0.000497556	0.000557551	0.000491336	0.000408201	0.000300339	0.000387522	0.000302254	0.000374183	0.000403707	0.000453786	0.000404167	0.000439822	0.000382974	0.000393407	0.00037549	0.000337766	0.000420556	0.000570668	0.000396251	0.000443709	0.000333142	0.000317384	0.000462634	0.000398736	0.000337783	0.000366347	0.000406936	0.000444871	0.000419329	0.000559669	0.0005088	0.000397262	0.000389796	0.000370654	0.000333783	0.000404998	0.000534	0.000380345	0.000582191	0.000421151	0.000416136	0.000422848	0.000274464	0.000506631	0.000494742	0.000474393	0.000499193
K23237	0.000315152	0.000571498	0.000432326	0.000579227	0.000626054	0.000315211	0.000388567	0.000385123	0.000483493	0.000447002	0.000394444	0.000319468	0.000389526	0.000386616	0.000289816	0.000328395	0.00032064	0.000387167	0.000579125	0.00041857	0.00042133	0.000458518	0.00034632	0.000418347	0.000536929	0.00047905	0.000493378	0.000370528	0.0008054	0.000462479	0.000561713	0.000705442	0.000377891	0.000438714	0.000503252	0.000458422	0.000337539	0.000544713	0.000644217	0.000378619	0.000534257	0.00043445	0.000556691	0.00052483	0.000361219	0.00049382	0.000495857	0.000482825	0.00036862
K23144	0.000429371	0.000406517	0.000406801	0.000435862	0.000306036	0.000389855	0.0003851	0.00033551	0.000297623	0.000422024	0.00032412	0.000267308	0.000304892	0.00031633	0.000359781	0.000276318	0.000294749	0.00020437	0.000221681	0.00028903	0.000117209	0.000388016	0.000239644	0.00021708	0.000267512	0.000251002	0.000218163	0.000260795	0.000477171	0.000434641	0.00032364	0.00040848	0.000468087	0.000376668	0.00035369	0.00032594	0.000334548	0.000398011	0.00042136	0.000363929	0.000472532	0.000300698	0.000365141	0.000439095	0.000349165	0.000325441	0.000342814	0.000346046	0.000322703
K23107	8.63832e-05	0.000117405	0.000116684	0.000169481	0.0001133	0.00014106	9.31513e-05	9.74174e-05	7.15955e-05	0.000122967	0.00013027	9.09015e-05	0.00012016	0.00011845	5.84367e-05	0.000101565	7.72171e-05	0.000103516	0.000148335	0.000338321	9.63885e-05	7.37863e-05	0.00010075	8.07778e-05	7.6654e-05	0.000107848	8.822e-05	8.23368e-05	0.000150557	7.37775e-05	0.000144506	0.000135474	0.000141463	7.69046e-05	0.000116541	0.000109827	0.000129874	0.000125401	0.00019343	8.8855e-05	9.57076e-05	9.98818e-05	0.000125599	0.00011272	7.87262e-05	0.000125201	0.000163843	9.38577e-05	0.000111134
K23060	0.000321081	0.000176323	0.000282484	0.000296249	0.000164188	0.000290594	0.000189107	0.000130571	0.000192795	0.000256965	0.000211473	0.000201181	0.000217926	0.000206788	0.000151853	0.000139442	0.000231508	9.31275e-05	0.000179235	0.000115005	0.000154088	0.000288796	0.000146423	0.000191231	0.000254532	0.000209244	0.000127331	0.000178067	0.000301497	0.00023942	0.000279362	0.000380097	0.000355331	0.000154412	0.000230034	0.000235848	0.00026313	0.00027472	0.00042053	0.000213113	0.000421174	0.000196347	0.000269759	0.00021309	0.000119347	0.000214016	0.000212765	0.000197478	0.000254299
K23059	0.000182121	0.000155091	0.000203891	0.000275494	0.000229264	0.000307248	0.000225817	0.000115858	0.000175752	0.000193796	0.000203686	0.000132506	0.000172525	0.000197686	7.53617e-05	0.000184235	0.000134283	0.000107727	0.000191392	0.000177038	0.000140657	0.000134447	0.000144614	0.000191611	0.000258055	0.000210496	0.000130397	0.000207254	0.000282663	0.000237179	0.000305688	0.000296385	0.000335987	0.000161876	0.000195123	0.000224404	0.000212999	0.000228836	0.000385339	0.000167911	0.000228368	0.000188209	0.000244204	0.000216261	0.000153701	0.000187748	0.000202742	0.00020072	0.000239771
K23005	0.000117653	0.000159716	0.000125339	0.000110811	0.000149493	0.000172362	0.00021804	0.000196208	0.000191457	0.000196948	0.000171661	0.000148958	9.02634e-05	0.000179921	0.000138564	0.000153987	0.000126535	0.000103193	0.000141077	6.2256e-05	0.00013597	0.000109707	0.000177481	0.000101202	0.000116303	0.000100633	0.000143228	6.74693e-05	0.000121872	0.000101775	0.000106948	8.50708e-05	7.63607e-05	0.000151322	0.00011517	0.000158179	0.000193426	0.000173539	0.000144892	0.000126626	0.000106292	0.000157461	4.18751e-05	0.000192806	0.000202576	0.000137026	0.000128086	0.000154104	0.000161786
K23004	0.000112223	0.000154447	0.000120795	0.00011581	0.000140456	0.000169781	0.000201156	0.000186185	0.000180779	0.000190217	0.000164186	0.000146811	8.61986e-05	0.000177783	0.000138176	0.000151823	0.000125048	0.000103193	0.000138253	4.02821e-05	0.000132212	0.000106651	0.0001737	0.000100246	0.000111188	9.50056e-05	0.000138834	6.62274e-05	0.000119649	0.000106159	0.000104358	0.000100629	8.94097e-05	0.000126154	0.000108351	0.000155319	0.000188392	0.000165177	0.0001381	0.000116471	0.000129305	0.000159535	4.10837e-05	0.000189443	0.00019884	0.000132372	0.000146405	0.000141064	0.000162248
K23003	9.88529e-05	0.000139553	9.41851e-05	8.24521e-05	0.000146368	0.000115523	0.000168961	0.000170511	0.000139936	0.000175428	0.000145568	0.000118311	8.61986e-05	0.00014468	0.000120707	0.000146676	9.39242e-05	0.000103193	0.00013949	4.02821e-05	0.000133615	9.49349e-05	0.000137474	0.000100246	0.000115564	9.50056e-05	0.000141816	6.62274e-05	8.49425e-05	9.93962e-05	6.34203e-05	8.32747e-05	7.63607e-05	0.00014984	8.18198e-05	0.000145684	0.000176609	0.000137012	0.000109056	0.000125717	9.98784e-05	0.000139922	1.94155e-05	0.000160359	0.000176662	0.000136286	0.000121224	0.000117888	0.000146329
K22927	0.000238017	0.000336109	0.000323364	0.000385727	0.000260603	0.000345899	0.000256749	0.000222486	0.000192851	0.000220374	0.000264909	7.54729e-05	0.00015658	0.000283859	0.000118527	0.000154658	0.000123487	0.000128998	0.000167785	0.000125718	0.000137641	0.000126848	0.000118328	0.000160748	0.000229859	0.000218014	0.000141274	0.000191368	0.000378341	0.000332426	0.000431229	0.000378673	0.000405769	0.000267958	0.000220889	0.000323712	0.000312276	0.000351366	0.00036621	0.000267354	0.000215565	0.000320346	0.000411155	0.000245113	0.000203265	0.000266475	0.000338013	0.000331783	0.000331206
K22905	2.79608e-05	3.18903e-05	5.7141e-05	3.50346e-05	5.67116e-05	4.55153e-05	4.99526e-05	5.19881e-05	0.000104588	2.74689e-05	7.08391e-05	0.000287701	0.000275653	3.68551e-05	0.000188557	0.000272877	0.000266567	0.000332265	0.000274655	0.000227417	0.000342852	0.000177607	0.00027457	0.000290824	0.00023148	0.000240553	0.000322087	0.000327142	4.2373e-05	5.38791e-05	4.88964e-05	7.31226e-05	2.40351e-05	7.90185e-05	0.00012131	5.46636e-05	7.03521e-05	2.14694e-05	4.45851e-05	9.23237e-05	2.93289e-05	6.73741e-05	5.87388e-05	3.28253e-05	7.45072e-05	3.82573e-05	5.8582e-05	7.55964e-05	4.56933e-05
K22900	0.000352832	0.000236901	0.000276388	0.000246503	0.000174197	0.000297785	0.000196059	0.000160547	0.000150103	0.000250925	0.000218122	0.000165626	0.000133842	0.000192772	0.000146168	9.7726e-05	0.000208685	5.8115e-05	0.000123906	9.2869e-05	0.000130832	0.000243044	0.000113108	0.000164215	0.000123274	0.000132748	5.88938e-05	9.6604e-05	0.000303041	0.000211379	0.000357114	0.000322396	0.000243742	0.000181886	0.000212691	0.000258993	0.000216482	0.000275163	0.000311589	0.000201768	0.000426154	0.000153831	0.000227774	0.000228385	0.000130921	0.000205939	0.00023395	0.000250309	0.000239896
K22719	0.000268479	0.000329331	0.000302957	0.000250217	0.00032776	0.000359267	0.000407716	0.000430826	0.000454944	0.000352272	0.000427419	0.000460581	0.000459753	0.000401546	0.000466778	0.000483915	0.000449471	0.000528669	0.000415524	0.000269963	0.000515716	0.000377875	0.000503911	0.000485264	0.000335716	0.000381225	0.000510613	0.000478534	0.000274359	0.000358588	0.000272238	0.000258364	0.000327205	0.000389466	0.000468165	0.000409936	0.000409545	0.000277032	0.000288397	0.000438959	0.000257103	0.000381725	0.000303049	0.000338365	0.000462718	0.000379487	0.000310094	0.000333355	0.000325649
K22522	0.000289241	0.000299638	0.000305944	0.00021414	0.000356409	0.000262342	0.000389651	0.000434916	0.000511355	0.000338194	0.000388704	0.000511519	0.00047416	0.000421474	0.000332811	0.000488726	0.00046922	0.000600844	0.000414882	0.000250254	0.000496341	0.000358776	0.000452558	0.000541932	0.00026751	0.000391046	0.000510512	0.000623656	0.000296233	0.000330671	0.000252376	0.000306629	0.000284656	0.000354374	0.000498201	0.000399978	0.000435637	0.000223455	0.000293075	0.000405987	0.000276243	0.000404659	0.000227355	0.000410503	0.0004734	0.000338269	0.000367551	0.000343056	0.000406693
K22491	0.000100227	0.000270624	0.000290813	0.00033332	0.00025929	0.000211068	0.000151089	0.000163372	0.000182311	0.000201187	0.000130705	0.000364641	0.000257976	0.00017986	0.000147156	0.000243726	0.000240452	0.000217737	0.000687852	0.000258068	0.000343703	0.000328011	0.000290936	0.000379921	0.000725486	0.000573895	0.000186811	0.000346512	0.000353109	0.000286574	0.000380214	0.000402369	0.000291716	0.000209215	0.000190761	0.000168082	0.000141426	0.000340506	0.000209322	0.00022646	0.000125346	0.000225092	0.00042163	0.000353173	0.000172033	0.000238126	0.000266788	0.000256157	0.000176905
K22441	0.000443956	0.000421531	0.000498992	0.000459767	0.000430406	0.0005088	0.000341237	0.00040686	0.000506086	0.000452539	0.000317195	0.000647827	0.000655866	0.000490065	0.000582628	0.000621395	0.000759892	0.000657583	0.000564075	0.00055692	0.00068835	0.000627146	0.000507542	0.000758334	0.000517142	0.000749173	0.000658861	0.000784287	0.000532522	0.00058155	0.000796331	0.000564257	0.000491262	0.000491099	0.000629052	0.000561201	0.000463958	0.000552671	0.000597617	0.000473656	0.000583738	0.000543495	0.000651328	0.000379084	0.000382634	0.000416694	0.000638758	0.000491694	0.000498316
K22405	0.000444867	0.000571349	0.000535564	0.000559773	0.000482986	0.000527798	0.000430372	0.000508361	0.000539581	0.000458003	0.000574251	0.000449827	0.000424296	0.000449137	0.000314801	0.000453267	0.000430609	0.0004408	0.000347275	0.000267912	0.00039095	0.000393774	0.000462794	0.000449824	0.000386078	0.000396711	0.00047869	0.000444889	0.000527212	0.000488787	0.000533885	0.000537516	0.000580518	0.000519091	0.000634508	0.000479256	0.000388827	0.000517918	0.000511081	0.000496369	0.000383634	0.000539721	0.000620919	0.000485976	0.00043478	0.000514953	0.000557791	0.000564096	0.000518691
K22391	0.000387025	0.000428167	0.000430803	0.000471274	0.000374034	0.000513516	0.000518654	0.000485341	0.000544731	0.000504635	0.000505765	0.000269171	0.000257284	0.000472275	0.000177435	0.000341187	0.000288523	0.000307887	0.000278227	0.000242942	0.00028603	0.000207337	0.000240968	0.000368332	0.000271973	0.000270327	0.000295991	0.000365811	0.000522767	0.000427096	0.000441553	0.000467794	0.000395285	0.000406177	0.000461059	0.00045509	0.000543938	0.000481619	0.000467142	0.000496684	0.000378029	0.000515863	0.000430454	0.000460695	0.00048306	0.000500818	0.000479042	0.000467125	0.000456386
K22347	0.000115725	0.000130241	0.000169505	0.000140288	0.000152237	0.000192534	0.000246021	0.000239894	0.00023555	0.000229479	0.000197311	0.000172018	0.000144669	0.000239595	0.000175848	0.000186804	0.000147217	0.000177463	0.000184147	0.000227417	0.000233769	0.00014345	0.000200404	0.000167989	0.000166567	0.000143578	0.000198011	0.000145314	0.000133397	0.000194271	0.000137421	0.000113238	0.000152899	0.000197156	0.000156018	0.000204299	0.00023828	0.000192369	0.000151371	0.000225214	0.000121899	0.000197384	0.000168223	0.000204883	0.00025231	0.00020698	0.000174208	0.000123731	0.000197278
K22300	0.000274021	0.000388976	0.000320806	0.000530746	0.000195457	0.000544519	0.000157731	0.000283096	0.000169967	0.000315928	0.000288499	0.000125415	0.000163337	0.000217341	0.000155336	0.000234237	9.44576e-05	0.00012212	0.000293479	0.000200667	0.000149304	0.000176489	0.000176633	0.000203712	0.00036207	0.000283484	0.000190674	0.000189594	0.000489697	0.000412159	0.000493822	0.000445088	0.000516793	0.000335634	0.000281978	0.000361846	0.000287606	0.000552745	0.000400185	0.000288828	0.000348727	0.000300413	0.000504892	0.000276588	0.000141437	0.000304927	0.000428334	0.000406042	0.000429108
K22299	0.000290972	0.000584518	0.00032887	0.000488682	0.000394682	0.00048941	0.000368919	0.00041267	0.000481708	0.00041433	0.000234928	0.000655268	0.000641637	0.000512285	0.000344859	0.000536532	0.000540581	0.00035231	0.000803473	0.000344177	0.000623558	0.000381803	0.000433068	0.00059657	0.000763294	0.000830158	0.000262413	0.000570069	0.000808098	0.00063056	0.000703496	0.000483759	0.000480456	0.000419958	0.000390154	0.000398053	0.000474841	0.000616934	0.00045926	0.000249377	0.000403777	0.000468833	0.000588152	0.000566294	0.000331877	0.000357298	0.000531165	0.000286825	0.000470516
K22293	0.000200665	0.000324386	0.000304194	0.000461944	0.000205719	0.000315099	0.000202921	0.000197975	0.000133616	0.000279482	0.000209538	0.000150635	0.000303098	0.000160244	9.48434e-05	0.0001863	0.000168472	0.000174509	0.000362151	0.00037142	0.000216367	0.000211148	0.000165977	0.000281896	0.000300895	0.000325667	0.000263306	0.000245272	0.000493122	0.000282062	0.000296687	0.000443507	0.000416003	0.000215381	0.000241447	0.000226354	0.000295183	0.0004038	0.000423309	0.000254498	0.000257777	0.000143165	0.000400835	0.000275838	0.000126978	0.000256631	0.000272786	0.000324806	0.000256411
K22278	0.00109062	0.00118157	0.00126351	0.001423	0.000923777	0.00131597	0.00106452	0.00121064	0.00102987	0.00118481	0.00125718	0.00133819	0.00112873	0.00112991	0.00120926	0.00137162	0.00116262	0.00114761	0.00124878	0.00128363	0.00126541	0.00113234	0.00125557	0.00128268	0.00124195	0.00135151	0.00129649	0.00126907	0.00130262	0.00110564	0.00120928	0.00131713	0.0012768	0.00115218	0.00112867	0.00117637	0.00104117	0.00126126	0.00140767	0.00110096	0.00115847	0.00115594	0.00136679	0.00132406	0.000905302	0.00118111	0.00135825	0.00138792	0.00127041
K22230	4.94939e-05	5.89854e-05	8.02606e-05	9.98013e-05	6.70313e-05	0.000117981	0.000109717	7.5939e-05	0.000116834	0.000130382	8.03651e-05	0.000126184	0.000158755	0.000126983	8.6756e-05	9.85979e-05	0.000121853	0.00012794	0.000191067	0.000485536	0.000171535	8.92115e-05	0.000158907	0.000125644	0.00012767	0.000151385	8.59464e-05	0.000149844	0.000103623	8.91331e-05	0.000108049	0.000100018	8.84823e-05	5.57601e-05	8.33023e-05	9.28097e-05	7.3913e-05	0.00010108	0.000104242	6.69144e-05	7.28025e-05	8.46835e-05	0.000104442	0.00012155	9.73785e-05	9.98254e-05	8.71426e-05	7.08958e-05	6.96867e-05
K22226	0.000308702	0.000207818	0.000265536	0.000202549	0.000169358	0.000188546	0.00025179	0.000183555	0.000262018	0.000255746	0.000194901	0.00027147	0.000168731	0.0002152	0.000256665	0.000183688	0.000263841	0.000151753	0.000295763	0.000194171	0.000259874	0.000323528	0.000173163	0.000211731	0.000207024	0.000185443	0.000174295	0.000113787	0.000240811	0.000194254	0.000185806	0.000219156	0.000239808	0.000226443	0.000191055	0.000197296	0.000228278	0.000270332	0.00018216	0.000214972	0.000345487	0.00019218	0.000180042	0.000225035	0.000271637	0.00019273	0.0001977	0.000206903	0.000220832
K22214	0.000352186	0.000221497	0.000232461	0.000147145	0.000234274	0.000211953	0.000334731	0.000301901	0.00032821	0.000304256	0.000275718	0.00037328	0.000361693	0.000250212	0.00041253	0.000350856	0.000442633	0.000421163	0.000304001	0.000227417	0.000355293	0.000381608	0.000347829	0.00034863	0.0002538	0.000290776	0.00037948	0.000400413	0.000198032	0.000245328	0.00017894	0.000175665	0.000130639	0.000295445	0.000269375	0.000270951	0.000320478	0.000212565	0.000181553	0.000318634	0.000339271	0.000283749	0.000147339	0.000235292	0.000360048	0.000215743	0.00021724	0.000229622	0.000237212
K22213	0.000237848	0.000138804	0.000135554	7.22804e-05	0.000113398	9.55959e-05	0.000172648	0.00014476	0.00012522	0.000184914	0.000106483	0.000114875	8.87179e-05	0.000144237	0.000174256	8.16777e-05	0.000127692	0.000102381	3.39405e-05	2.04275e-05	5.30162e-06	0.000221536	5.53944e-05	5.71567e-05	3.84435e-05	6.08708e-05	5.43342e-05	8.16873e-05	8.61093e-05	0.000115583	0.000141034	6.75229e-05	8.995e-05	0.000128669	8.69494e-05	0.000111046	0.000175566	0.000136985	0.000109499	0.000150319	0.000243063	0.000158081	2.94738e-05	0.000146634	0.000187895	0.000117531	0.000155819	8.19123e-05	0.000117319
K22162	0.000228433	0.000200284	0.000237534	0.000196745	0.000325998	0.000212466	0.000215202	0.000210363	0.000349263	0.000169621	0.000279461	0.000442324	0.000372574	0.000210451	0.00025411	0.0003974	0.000361017	0.000503148	0.000359555	6.60887e-05	0.000468707	0.000236986	0.000271901	0.000441964	0.000182415	0.000335708	0.000410185	0.000496172	0.00019725	0.00021367	0.000147989	0.000265664	0.000168285	0.000267336	0.000369727	0.000219971	0.000213696	0.000122619	0.000161774	0.000257179	0.000164247	0.000238678	0.000156066	0.000179005	0.000274501	0.00021796	0.000207758	0.000266185	0.000224436
K22132	0.000719116	0.000733453	0.00073378	0.000718909	0.000665318	0.000735362	0.000674565	0.000749522	0.000742522	0.000724431	0.000749773	0.000650582	0.000623892	0.000756375	0.000603924	0.000638125	0.00062129	0.000602072	0.000546289	0.000536626	0.000565262	0.000650955	0.000578061	0.000638679	0.00056009	0.000601396	0.000571313	0.000660383	0.000732679	0.000687774	0.00071728	0.000698905	0.000734983	0.000702451	0.000777173	0.000698901	0.000699042	0.000704759	0.000700384	0.000729772	0.00072416	0.000777884	0.000723275	0.000727207	0.000678998	0.000744579	0.000760838	0.000747956	0.000751976
K22108	0.00033641	0.000264296	0.000371897	0.000255829	0.000314519	0.000206468	0.000192794	0.00021429	0.000292007	0.000217168	0.00023122	0.000603882	0.000545545	0.000179175	0.000482092	0.000526529	0.00062243	0.000669269	0.000530328	0.000290333	0.000674729	0.000560984	0.000479503	0.000641151	0.000465846	0.000542575	0.000633857	0.000663742	0.000282192	0.00030458	0.000343589	0.000354882	0.000220312	0.000310463	0.000382284	0.000255021	0.00021832	0.000238794	0.00019074	0.000362415	0.000367581	0.000264272	0.000338758	0.00020289	0.000278005	0.00022467	0.000243631	0.000327727	0.000240677
K22083	0.000104585	0.000125972	0.000148713	0.000158438	0.000116725	0.000146925	0.000129549	9.30068e-05	9.14504e-05	8.69135e-05	0.000123192	6.78201e-05	2.75939e-05	0.000131141	2.89196e-05	3.24842e-05	4.60019e-05	2.57359e-05	2.40626e-05	0.000100433	1.21031e-05	9.69579e-05	9.35874e-05	4.46888e-05	9.69045e-06	3.08389e-05	2.10992e-05	9.07856e-06	0.000127153	0.000114468	0.000156419	0.000169724	0.000195364	0.00011344	0.000196915	0.000135345	8.56227e-05	0.000199604	0.000142594	9.59065e-05	0.000105125	0.000102567	0.000193624	0.000102912	8.12202e-05	8.03271e-05	0.000139132	0.00016093	0.000124094
K22078	5.88261e-05	2.88347e-05	0.000140377	0.000115886	0.00010891	0.000150706	7.02628e-05	0.000137635	0.000156684	0.000139538	0.000152859	0.000183319	0.000172793	0.000163837	0.000212625	0.000180697	0.000176829	0.000217193	0.000274107	0.000456206	0.000276773	0.000148202	0.000232942	0.000169683	0.000182876	0.000199235	0.000202975	0.000200873	5.91333e-05	0.000102961	0.000119808	6.82197e-05	0.000114282	5.46264e-05	0.000146864	0.000143962	0.000103431	0.00010456	7.86287e-05	0.000152548	6.41232e-05	8.59318e-05	0.000266164	9.75087e-05	0.00011179	0.00013435	0.000118479	7.92497e-05	0.000127302
K22024	0.00012972	0.000128114	0.000103325	6.95692e-05	0.000142876	9.90812e-05	8.65028e-05	0.000145862	0.0001724	9.31762e-05	0.000149035	0.00015077	0.000159713	7.01157e-05	3.41341e-05	0.000149395	0.000137204	0.000196237	0.000116935	7.54771e-05	0.000149665	9.00077e-05	0.000106153	0.000162515	6.57002e-05	0.000112462	0.0001775	0.000217902	7.81931e-05	0.000105605	6.76655e-05	0.000161015	5.10135e-05	9.59285e-05	0.000175147	0.000118817	0.000134572	7.73615e-05	7.3416e-05	0.000142145	7.36059e-05	0.00011371	9.57833e-05	9.4641e-05	0.000126078	0.000128623	0.000102042	0.000196097	0.000114609
K22010	0.000203622	0.000283611	0.000300642	0.00035543	0.000196429	0.000399201	0.000254362	0.000190488	0.000188537	0.00021566	0.000204794	0.000135683	0.000253742	0.000212092	0.000191614	0.000184588	0.000179168	0.000118289	0.000180403	0.000147456	0.000168593	0.000146528	0.000165327	0.000227232	0.000264677	0.000261758	0.00014079	0.000197591	0.000455552	0.000370327	0.000437577	0.000400166	0.000394511	0.000234224	0.000246037	0.000298694	0.000274297	0.00037093	0.000392768	0.000261633	0.000252085	0.000160272	0.000365165	0.000292429	0.000168804	0.000248431	0.000271281	0.000289079	0.000247185
K21993	0.000276668	0.000336993	0.000245647	0.000279863	0.000332476	0.00027542	0.000312018	0.000352864	0.000287724	0.000321013	0.000246292	0.000129311	0.000147395	0.000292668	0.000236078	0.000175505	0.000141661	0.000167188	0.000128479	7.58101e-05	0.000118278	0.000197839	0.000189574	0.000176055	0.000196095	0.000169954	0.000145289	0.000156778	0.000290601	0.000287635	0.00035164	0.000230602	0.000337193	0.000264759	0.000287545	0.000302716	0.000323402	0.000332883	0.000259213	0.000296532	0.000206526	0.00039835	0.000277651	0.000267899	0.000342302	0.000360647	0.000312908	0.000298662	0.000304747
K21929	0.000656989	0.000515072	0.000514729	0.000418621	0.000335926	0.000381448	0.000294181	0.000372265	0.000432757	0.00043531	0.000500736	0.00051821	0.000452419	0.000437363	0.000385997	0.000360841	0.000515032	0.000329534	0.000323321	9.69624e-05	0.000364102	0.000754482	0.00041228	0.000436457	0.000302773	0.000431339	0.00034002	0.000422344	0.000435756	0.000323244	0.000351575	0.000457814	0.00062858	0.00036817	0.000607734	0.000327225	0.000328307	0.000309533	0.000399354	0.000332454	0.000699725	0.000471621	0.000316899	0.0003809	0.000320649	0.000407601	0.00033616	0.000452903	0.000397828
K21908	0.000164476	0.000183536	0.000161266	0.000121656	0.000199043	0.000170323	0.000223724	0.000229314	0.000252258	0.000207039	0.000220317	0.000318404	0.000291266	0.000202994	0.000212677	0.000313921	0.000282436	0.000347204	0.000287101	0.000231326	0.000369606	0.000242581	0.000301554	0.000318392	0.000229423	0.000266497	0.000333065	0.00034205	0.000144774	0.000158276	0.000118925	0.000149259	0.000191549	0.000230832	0.000263229	0.000211588	0.000255928	0.000167474	0.000163163	0.000214819	0.000145074	0.000212504	8.83099e-05	0.000190913	0.000271779	0.000181338	0.000178711	0.000194055	0.000206678
K21903	0.000332088	0.000477588	0.000392227	0.000471534	0.000551879	0.000365498	0.000403997	0.000389877	0.000310547	0.000332248	0.000365618	0.000379803	0.000239506	0.000457792	0.000177667	0.000358928	0.000172554	0.000278893	0.000319614	0.000653055	0.000219597	0.000312826	0.000252614	0.000305922	0.000360835	0.000378231	0.000246338	0.000312931	0.000435309	0.000379978	0.0004528	0.000422596	0.000483836	0.000420004	0.000441746	0.000355056	0.000358331	0.000418616	0.000402236	0.000296883	0.000292431	0.000404726	0.000455121	0.000522427	0.00035449	0.000393339	0.000506034	0.000424498	0.000408395
K21902	0.000186007	0.00014406	9.22663e-05	6.89476e-05	0.00030066	8.32212e-05	0.000170302	0.000181731	0.000109059	0.000139531	0.000149223	0.000631296	0.000480597	0.000120279	0.000764044	0.000547465	0.000556696	0.00062306	0.000673238	0.000401845	0.000749103	0.000500865	0.000694832	0.000558044	0.000478071	0.000549321	0.000682161	0.000471062	7.77497e-05	0.000141416	0.000105965	9.29304e-05	7.25854e-05	0.000125972	0.000112621	0.000195245	0.000157857	0.000101524	9.1622e-05	0.000120296	0.000122611	0.000121247	3.47072e-05	0.000119861	0.000206214	0.000147739	0.000114936	0.000154607	0.000131012
K21900	0.000415563	0.000230149	0.000312054	0.000279044	0.000429868	0.000184755	0.000304553	0.000199149	0.000160841	0.000202262	0.000246789	0.000333117	0.000307708	0.000331899	0.000363303	0.000304245	0.000333586	0.000338075	0.000332848	0.000643371	0.000296546	0.000424313	0.000328628	0.000293466	0.000400695	0.000384936	0.000329977	0.000284631	0.000296715	0.000242416	0.000276799	0.000284364	0.000243395	0.000248316	0.000177488	0.000247286	0.000195872	0.000236937	0.00016017	0.000236083	0.000347805	0.000252778	0.000246093	0.000330819	0.000224438	0.000239504	0.000287747	0.000296182	0.000292925
K21757	8.99848e-05	0.000139321	0.000115133	0.000101301	0.000109865	8.37849e-05	9.3449e-05	7.38534e-05	6.52132e-05	0.000120774	7.12282e-05	6.82563e-05	0.00015382	9.70233e-05	5.3615e-05	0.000102684	0.000120796	5.06265e-05	0.00011137	7.84259e-05	8.00754e-05	5.21048e-05	9.98328e-05	0.000121183	0.000129881	0.000199179	5.34107e-05	0.000145501	0.000223587	0.000144786	0.000132866	0.000175793	7.79365e-05	0.000127715	9.1698e-05	0.000144138	6.96134e-05	0.000142516	0.000100671	0.0001016	0.000118334	6.95334e-05	0.000136053	0.000156997	5.09689e-05	0.00010413	0.000134701	0.000122309	4.99874e-05
K21755	0.000201722	0.000335331	0.000207567	0.000308486	0.00043391	0.000270732	0.000263524	0.000184724	0.000231729	0.000266022	0.000217977	0.000200959	0.000248553	0.000300037	0.000116303	0.000212371	0.000181607	0.000212925	0.000365661	0.000449221	0.0002866	0.000206018	0.000169211	0.000291949	0.000373146	0.00040162	0.000217101	0.00024895	0.000369152	0.00031374	0.000486652	0.000308243	0.000266548	0.000261609	0.00022994	0.000322672	0.00030561	0.000408758	0.000363266	0.00021176	0.000225029	0.000207598	0.000351533	0.000314552	0.000249332	0.000328511	0.000368949	0.000329221	0.000220115
K21745	0.000412424	0.000318216	0.000342252	0.000403199	0.000431755	0.000383477	0.000289356	0.000256208	0.000226387	0.000319618	0.000382677	0.000201294	0.00027904	0.000353036	0.000249639	0.000188139	0.00021102	0.000186612	0.000249142	0.000176654	0.000199538	0.000394251	0.000151538	0.000231151	0.00027169	0.000279021	0.000182115	0.000183924	0.000324596	0.000359027	0.000367125	0.00039078	0.00046692	0.000301467	0.000359216	0.000353594	0.000314359	0.000301891	0.000393613	0.000249869	0.000497195	0.000289892	0.000343697	0.000327861	0.000299697	0.000333456	0.000301242	0.000381368	0.000334477
K21744	0.000100878	0.000227386	0.000299081	0.00027372	0.000210381	0.00021578	0.000197832	0.000186316	0.00020307	0.000210977	0.000115547	0.000201293	0.000226977	0.000181222	0.000110419	0.000176256	0.000184854	0.000120425	0.000225557	0.000227376	0.000229435	0.000138545	0.000147072	0.00025594	0.000318918	0.000279742	0.000138875	0.000214494	0.000322044	0.000283106	0.000359581	0.000352847	0.000314974	0.000232803	0.000208948	0.000237454	0.000265149	0.000305555	0.00033866	0.000218831	0.000206448	0.00023663	0.000362682	0.000225513	0.000181437	0.000205037	0.000268876	0.000174129	0.000163546
K21739	4.17702e-05	2.87082e-05	3.88334e-05	3.29202e-05	4.86875e-05	3.85777e-05	6.57241e-05	5.20052e-05	6.98256e-05	3.47835e-05	4.1309e-05	0.000265246	0.000228261	6.57247e-05	0.000307159	0.000230214	0.00024545	0.000230208	0.000267974	0.000283859	0.00032723	0.000252413	0.000359278	0.000225817	0.000305615	0.000221278	0.00030281	0.000167626	2.99612e-05	5.78966e-05	3.54199e-05	5.15599e-05	0.000127262	9.72651e-05	0.000119788	6.62774e-05	2.22202e-05	2.79372e-05	4.97579e-05	6.22431e-05	5.66399e-05	5.67066e-05	2.4554e-05	3.56403e-05	4.77603e-05	7.12787e-05	4.20422e-05	3.32325e-05	4.27774e-05
K21703	0.000106645	0.000175404	0.00013035	0.00019945	0.000138131	0.000100744	8.59036e-05	7.72252e-05	6.56093e-05	6.89795e-05	0.0001401	0.000111404	8.17286e-05	7.11344e-05	5.48334e-05	7.01989e-05	4.53338e-05	9.51296e-05	7.96433e-05	0.000187849	4.83316e-05	9.31363e-05	0.000119998	8.35885e-05	9.41842e-05	0.00011564	6.579e-05	9.07755e-05	0.000252793	0.00011238	9.41668e-05	0.000142811	0.000139314	0.000102345	0.000107796	8.66024e-05	5.22434e-05	0.000138001	7.84813e-05	8.59262e-05	0.000100177	0.000114707	0.000122384	0.000126058	5.18235e-05	0.000124778	7.51751e-05	0.000209773	8.17041e-05
K21636	0.00113731	0.00106962	0.00106583	0.000999195	0.000960136	0.000979947	0.000897353	0.00093941	0.000957531	0.000953367	0.00101645	0.000814263	0.000765981	0.00110473	0.000856312	0.000756598	0.000779556	0.00073153	0.000634553	0.000711738	0.000622327	0.00116354	0.000811234	0.000787345	0.000702437	0.000756082	0.000721471	0.00074609	0.00095481	0.000987695	0.000926614	0.000985479	0.00134137	0.000995118	0.00125441	0.00100124	0.000936821	0.000925319	0.000986083	0.000954492	0.0011263	0.000935667	0.00102783	0.000959952	0.00092351	0.00103209	0.00098648	0.00112964	0.000958676
K21600	0.000484892	0.000446016	0.000455581	0.00048837	0.000485394	0.000423699	0.000364002	0.000321187	0.000316427	0.000366552	0.000362232	0.000297075	0.000279648	0.000402419	0.000257309	0.000244822	0.000267468	0.00021504	0.000229752	0.000295963	0.000175204	0.000434613	0.000240731	0.00027433	0.000325635	0.000270734	0.000201581	0.000248316	0.000455219	0.000428188	0.000391506	0.000498546	0.000528481	0.000364412	0.000392807	0.000361461	0.00036809	0.000361154	0.000454977	0.000323799	0.000488045	0.00027033	0.000451438	0.000393791	0.00029335	0.000406004	0.000357017	0.000468103	0.000380735
K21594	0.00057318	0.000649701	0.000602084	0.000637043	0.000642559	0.000673768	0.000746721	0.000704944	0.000660934	0.000654461	0.000675578	0.000466436	0.000501172	0.000714836	0.000553464	0.000542482	0.000442895	0.000486849	0.000475827	0.00058116	0.000443861	0.000381265	0.000541126	0.00048524	0.00055789	0.000514063	0.000460478	0.000497542	0.000680022	0.000694988	0.000684374	0.000626019	0.000637948	0.000676133	0.000567247	0.000685514	0.00067065	0.000681504	0.000655524	0.000645968	0.000508504	0.000715774	0.000702621	0.000702946	0.0006899	0.000686315	0.000719481	0.000689561	0.000710693
K21575	0.000157628	0.00014805	0.000157683	0.00011763	0.00022289	0.000135741	0.000276385	0.000247949	0.000223642	0.000229971	0.000235278	0.000185485	0.000127477	0.000219789	0.000188521	0.000191281	0.000153306	0.000177883	0.000176498	4.06186e-05	0.000225513	0.00016054	0.000196649	0.000166443	0.000198588	0.00012894	0.000230004	0.000122685	0.000147524	0.000154723	0.00010724	0.000137359	0.000109054	0.000234007	0.000147511	0.000220135	0.000234053	0.000177702	0.00016559	0.000193953	0.00016361	0.00020857	6.60563e-05	0.000219873	0.000259093	0.000206925	0.000166648	0.000167715	0.000196346
K21574	0.000186929	0.000193337	0.000156212	0.000132571	0.000225548	0.000195441	0.000363858	0.00029445	0.000246076	0.000262102	0.000254415	0.000273926	0.000190127	0.000225841	0.00036462	0.000280307	0.000253655	0.000243749	0.000256183	7.06458e-05	0.000338491	0.000248358	0.000346099	0.000241639	0.00029176	0.000192145	0.000366122	0.000176485	0.000151893	0.000214015	0.000115053	0.000147138	0.000135784	0.000309442	0.000151159	0.000241756	0.000269501	0.000220172	0.000179242	0.00023782	0.000160099	0.000222162	0.000110261	0.000220896	0.00027857	0.000206509	0.000176439	0.00017363	0.000231347
K21573	0.00363069	0.00362307	0.00410482	0.00329159	0.00597183	0.00408588	0.00614683	0.00565027	0.00570071	0.00509986	0.00540761	0.0126943	0.0115083	0.00536493	0.0146357	0.012637	0.0122664	0.0136437	0.0150816	0.0148447	0.0163646	0.0099645	0.0160235	0.0118993	0.0147856	0.0111093	0.0151029	0.010383	0.00311281	0.00473969	0.0032682	0.00391501	0.00322412	0.00593572	0.00428731	0.00576664	0.00505254	0.00397643	0.00416748	0.00567389	0.00404177	0.00505368	0.00297444	0.00501665	0.00600376	0.00537692	0.0044971	0.0034393	0.00456721
K21572	0.00395538	0.00396344	0.0043955	0.00350397	0.00641495	0.00436798	0.00656773	0.00598203	0.00604399	0.00544844	0.00569393	0.0131876	0.0119248	0.00574166	0.0153726	0.0131395	0.0127351	0.0142371	0.015581	0.0151404	0.0168574	0.0103603	0.0166649	0.0124236	0.015345	0.0115218	0.0156426	0.0108016	0.00334746	0.0050502	0.00347528	0.00416558	0.00343547	0.00640091	0.00450112	0.00609588	0.00541203	0.00426922	0.00444873	0.00596729	0.00430779	0.00540152	0.00306735	0.00536737	0.0065067	0.00567577	0.00476863	0.0035914	0.00494392
K21571	0.000325855	0.000323892	0.000267458	0.000210104	0.000430871	0.000307792	0.000513229	0.000440639	0.000423323	0.000404557	0.000395875	0.000385089	0.00027439	0.000391155	0.000462568	0.000392109	0.000338146	0.000370734	0.000357666	9.0819e-05	0.00043913	0.000327388	0.000490872	0.000340045	0.000471427	0.000260604	0.000514037	0.000257119	0.000240508	0.000370611	0.000200665	0.000254092	0.000198349	0.000474183	0.000290447	0.000419295	0.00039905	0.000324944	0.000283428	0.000392848	0.000291843	0.000372321	0.000152163	0.000356829	0.00046495	0.000368058	0.000292246	0.000281499	0.000351979
K21563	0.000200623	0.000152084	0.000189825	0.000206929	0.000183903	0.000210557	0.0001451	0.000149683	0.000140677	0.000164572	0.000189521	0.000448097	0.000418613	0.000163693	0.00051555	0.000417026	0.00039113	0.000371593	0.000499228	0.000273685	0.00053461	0.000348747	0.00051687	0.000404804	0.000561362	0.000403604	0.000510879	0.000287027	0.000159077	0.000189744	0.000151567	0.000264733	0.000204471	0.000186249	0.000165285	0.000184347	0.000170858	0.000155246	0.000303872	0.000160138	0.000184086	0.000135819	0.000156098	0.00015923	0.00012681	0.000188188	0.000165663	0.000157373	0.000229544
K21562	0.000453586	0.000530677	0.000467525	0.00040624	0.000593277	0.000505132	0.0007774	0.000672573	0.000702429	0.000614446	0.000690556	0.00120843	0.00109473	0.000568006	0.00139309	0.00121648	0.00112176	0.00127306	0.00132117	0.00109795	0.00151431	0.000896688	0.00140386	0.00114327	0.00127742	0.00100669	0.0013952	0.00100407	0.000517655	0.000627289	0.00041763	0.000471205	0.000399489	0.000810318	0.000568072	0.000712075	0.000698688	0.000526541	0.000486158	0.000691169	0.00049408	0.000732261	0.000329363	0.000566308	0.000816367	0.000607508	0.00060254	0.000528181	0.000528303
K21557	0.000213387	0.000224617	0.00021511	0.000196118	0.00023587	0.000276732	0.00058739	0.00040975	0.000405024	0.000373719	0.000321089	0.00041137	0.000319761	0.000364941	0.000520891	0.000452068	0.000407466	0.000368502	0.000409521	0.000298063	0.000538122	0.000364852	0.000544691	0.000357356	0.000504351	0.000304903	0.000546903	0.000279689	0.000227876	0.000294007	0.000174112	0.000206547	0.00021628	0.00049348	0.000204067	0.000301616	0.000407923	0.000321935	0.000274993	0.000378742	0.000221417	0.00034735	0.000121904	0.000354429	0.000432971	0.000279464	0.000253167	0.000177748	0.000330258
K21556	0.000195901	0.000221359	0.000184685	0.000149385	0.000242971	0.000210599	0.000344032	0.000301835	0.000325817	0.000255641	0.000283043	0.000315209	0.000335049	0.000244985	0.000332298	0.000350494	0.000348158	0.00042099	0.0003073	0.000227417	0.000358883	0.000215934	0.000353804	0.000343079	0.00024326	0.000283987	0.000366514	0.000400623	0.000198304	0.000246805	0.000175338	0.000183907	0.000129926	0.00030066	0.000272106	0.000275272	0.00032257	0.000212311	0.000184392	0.00030332	0.000172267	0.000289099	0.000151548	0.000231849	0.000363727	0.000221623	0.000220268	0.000241618	0.000239021
K21498	0.000293006	0.000315874	0.000307683	0.000283689	0.000316997	0.000294991	0.000428482	0.000394277	0.000450337	0.000394739	0.000415139	0.000329891	0.000346278	0.000354041	0.000241259	0.000362081	0.000335361	0.000444585	0.000445047	0.000630788	0.000469725	0.000248357	0.000324073	0.000378136	0.000293291	0.000411877	0.00036857	0.000496281	0.000267194	0.000280544	0.000204435	0.000334434	0.000275206	0.000416303	0.000322526	0.000331684	0.000428872	0.000376058	0.000269774	0.000407032	0.000296825	0.00047409	0.000160442	0.000370578	0.00046629	0.000355822	0.000332894	0.000350941	0.000388135
K21472	0.000115265	0.000156709	0.000167055	0.000229215	0.000134026	0.000158704	9.69781e-05	9.96996e-05	0.000107545	0.000160388	0.000144497	5.66873e-05	7.69624e-05	7.72214e-05	4.09251e-05	5.9833e-05	5.56688e-05	7.86118e-05	0.000114029	0.000111649	5.52033e-05	9.17632e-05	6.49852e-05	9.41771e-05	0.000133975	9.61239e-05	9.28972e-05	7.06025e-05	0.00019973	0.000129482	0.000120652	0.000203436	0.000213706	0.00014218	0.0001243	0.000104851	7.12092e-05	0.000166233	0.000232209	0.000116149	0.000122701	9.90843e-05	0.000202421	0.000166441	0.000114998	0.000124143	0.000116757	0.000165159	0.00017233
K21471	0.000453167	0.000791696	0.000764031	0.000957248	0.000473576	0.000568349	0.000460242	0.000493367	0.00047177	0.000500532	0.00050905	0.000236436	0.000306154	0.000504706	0.000292273	0.000362898	0.000310945	0.000296459	0.000474281	0.000379274	0.000312839	0.000431809	0.000325926	0.000443054	0.000655182	0.00054952	0.000423504	0.000374138	0.000914622	0.000657425	0.000708078	0.000968581	0.000824835	0.000628622	0.000574039	0.000570223	0.00046936	0.000753629	0.000808745	0.000590848	0.000550407	0.000706526	0.0010365	0.000580943	0.000383847	0.000546814	0.000666576	0.000723637	0.000674016
K21449	0.000582902	0.000840249	0.000896511	0.000814202	0.000734313	0.000863032	0.000875559	0.000989854	0.00113335	0.000802908	0.000928345	0.00147941	0.0017834	0.000932124	0.00114217	0.00149976	0.00142409	0.00177654	0.00164858	0.00199767	0.00185995	0.000934298	0.0014012	0.00171417	0.00138177	0.00162473	0.00147358	0.00190575	0.0010355	0.00103831	0.00122905	0.000931564	0.000905589	0.000999161	0.0011738	0.00106003	0.00122229	0.000889289	0.000887495	0.00105756	0.000665277	0.001128	0.00108265	0.00075939	0.00104719	0.00092809	0.00105068	0.000829143	0.000860796
K21397	0.000424271	2.5926e-05	0.000172931	6.55786e-05	0.000172045	7.52345e-05	0.000173371	6.08249e-05	6.61119e-05	0.000146438	7.08724e-05	0.000201925	0.000144874	0.000118255	0.000238446	6.75141e-05	0.000276042	0.000158327	9.48818e-05	0.000453166	0.000128439	0.000382139	0.000125806	8.15626e-05	0.000109773	0.000100054	9.47304e-05	0.000140902	4.92461e-05	0.000103995	0.000117532	4.5472e-05	0.000101181	4.60362e-05	5.07855e-05	4.67623e-05	7.73912e-05	4.43213e-05	5.33891e-05	6.43693e-05	0.000395615	3.9514e-05	3.24941e-05	7.63976e-05	0.000155485	1.94299e-05	5.80913e-05	6.86461e-05	5.34634e-05
K21395	0.000125644	0.000143647	0.000204538	0.00030842	0.000204942	0.000327634	0.000195732	0.000192673	0.000135766	0.000251693	0.000195822	0.000155883	0.000250059	0.000171218	7.96466e-05	0.000117233	0.000112091	0.000104704	0.000447072	0.00048234	0.000218026	0.000271082	0.000120813	0.000240615	0.000234909	0.000276955	0.000168098	0.000180201	0.000396215	0.000234935	0.000210985	0.000351808	0.000286968	0.000169668	0.000170351	0.00028518	0.000464868	0.000404375	0.000323279	0.000219063	0.000222356	7.03227e-05	0.000177419	0.000238074	0.000128248	0.000207271	0.000220377	0.000180283	0.000150073
K21394	9.58285e-05	9.36866e-05	0.000139049	0.000219412	0.0001475	0.000209922	0.00012837	0.000120994	5.56993e-05	0.000175841	0.00013358	0.000119293	0.000182239	0.000104506	5.65166e-05	7.69866e-05	9.56245e-05	7.63108e-05	0.000285545	0.000319834	0.000166277	0.000179074	9.61523e-05	0.000177664	0.000155036	0.000197281	0.000108397	0.00014589	0.000236846	0.000138594	0.000119341	0.000248022	0.000201859	0.000103718	0.000110992	0.000159204	0.000299371	0.000277605	0.000223959	0.000139936	0.000153923	4.4245e-05	0.000123589	0.000158576	7.09583e-05	0.00015814	0.000134374	0.000119427	0.000108739
K21134	0.000103723	0.000121163	0.000143021	0.000112211	0.00011353	0.000126151	0.000270842	0.000233982	0.000223271	0.00024474	0.000180267	0.000140841	0.000122186	0.000249556	0.000147616	0.000186501	0.000128659	0.000116681	0.000119215	3.07002e-05	0.000137278	9.07872e-05	0.000170012	0.000123294	0.000162246	9.29548e-05	0.000148682	6.10168e-05	0.000134445	0.000115654	0.000104092	0.000101487	0.000122436	0.000216703	0.000107919	0.00017561	0.000281984	0.000200273	0.000177459	0.000194252	0.000130664	0.000232111	2.59594e-05	0.000251297	0.000303196	0.000197964	0.000173792	9.53211e-05	0.000204328
K21071	0.000636089	0.000603	0.000674272	0.000663558	0.000507007	0.00052152	0.00044994	0.000471355	0.000504893	0.000615118	0.000447105	0.000552748	0.000555552	0.000523253	0.000587802	0.000492087	0.000516077	0.000380467	0.000579054	0.000551692	0.000452562	0.00080639	0.000403254	0.000509928	0.000630021	0.000482013	0.000458437	0.00044024	0.000692873	0.000624352	0.000688295	0.000574562	0.000666965	0.000622134	0.000546696	0.000560266	0.000499028	0.000600621	0.000502357	0.000501321	0.000753234	0.000624282	0.00067947	0.000621969	0.000403992	0.000567288	0.000544224	0.000592406	0.000422443
K21065	6.21696e-05	5.49093e-05	8.21369e-05	6.03476e-05	0.000126673	6.89084e-05	0.000101618	7.76242e-05	9.92587e-05	7.19428e-05	7.14856e-05	0.00037781	0.000350794	9.06854e-05	0.000385823	0.000334729	0.000293914	0.000332418	0.000353484	0.000451238	0.000474621	0.000265402	0.000456859	0.000319597	0.000393097	0.000273495	0.00044007	0.000271439	6.522e-05	9.48123e-05	5.85181e-05	8.79243e-05	6.75407e-05	0.000133877	6.86161e-05	0.000108113	6.2818e-05	5.40112e-05	9.91695e-05	0.000112665	8.37072e-05	8.72161e-05	4.03571e-05	8.07725e-05	8.45846e-05	0.000111129	7.93199e-05	3.87363e-05	7.45912e-05
K21064	0.000534768	0.000729335	0.000734389	0.000883111	0.000677965	0.000819725	0.00081391	0.000813327	0.000787984	0.000780709	0.000682093	0.000456909	0.000506838	0.000956213	0.000582344	0.000584967	0.000543039	0.000440724	0.000445939	0.000667117	0.000315409	0.000428533	0.000500057	0.000477621	0.000748688	0.000591995	0.000464245	0.000495975	0.000822911	0.000776293	0.000912556	0.000731223	0.000734295	0.000749842	0.000669771	0.000840757	0.000740161	0.000875096	0.00077131	0.000710985	0.000490373	0.000935415	0.000895839	0.000820729	0.000669624	0.00073579	0.000847569	0.00069983	0.000900123
K21030	0.00012823	0.000142729	0.000108531	0.000126236	0.000184418	0.00012066	0.000102784	0.000124359	0.000114942	0.000175021	0.000128912	0.000107472	0.000153779	9.63808e-05	0.000136216	0.000126728	0.000131686	0.000123387	0.000218083	9.67173e-05	0.000163665	0.00016712	0.000162813	0.000153739	0.000136239	0.000170964	0.000187976	0.000107121	8.79443e-05	0.000117851	0.000101968	0.000144367	0.000103886	0.000161036	9.86578e-05	0.000201296	0.000123462	0.000190455	9.85736e-05	0.000129918	0.000127907	0.000131139	0.000130725	0.000103183	9.22397e-05	0.000130765	0.000197432	0.000222378	0.000198548
K21029	0.000194722	0.000216811	0.000238843	0.000222403	0.000267229	0.000228573	0.00032451	0.000294453	0.000340044	0.00026978	0.000275305	0.00023126	0.000233455	0.000260806	0.000181162	0.000251102	0.000241562	0.000350561	0.000182257	7.02037e-07	0.000214628	0.000173672	0.000202828	0.000278629	0.000195271	0.000208945	0.000251114	0.000338436	0.000233066	0.000254517	0.000221635	0.000265817	0.000169398	0.000298961	0.000309637	0.000293928	0.000306384	0.000219613	0.000197447	0.000311711	0.000184084	0.000297549	0.000173806	0.000236155	0.000388471	0.000253544	0.000236856	0.000243206	0.000231883
K21027	0.000120748	0.000147962	8.72467e-05	7.90184e-05	0.000124781	0.000119651	0.000190675	0.000174011	0.000129968	0.000177382	0.000147414	5.13507e-05	5.9557e-05	0.000141311	4.40089e-05	7.4986e-05	5.0205e-05	6.28807e-05	6.28963e-05	0.000197054	8.4985e-05	2.54121e-05	5.80999e-05	4.89081e-05	4.50463e-05	4.81315e-05	4.17705e-05	6.43045e-05	9.05355e-05	0.000105876	5.92679e-05	6.36066e-05	6.96767e-05	0.000147925	7.33721e-05	0.000137672	0.000194451	0.000150054	0.000106902	0.0001105	8.54029e-05	0.000134153	2.5953e-05	0.000155067	0.00018848	0.00012246	0.000112366	0.000109353	0.0001567
K20976	0.000133031	0.000326472	0.000210377	0.000263179	0.000205546	0.000214372	0.000119771	0.000135161	0.000109905	0.000206966	0.00012629	0.000200186	0.000217078	0.000151502	0.000161483	0.00017795	0.000150991	0.000173433	0.000234018	0.00028468	0.000183297	0.000184607	0.00013971	0.000213017	0.000315811	0.000325828	0.000171568	0.000242904	0.000348952	0.000262441	0.000340424	0.000274459	0.000260791	0.00021392	0.00018985	0.000203133	0.0002026	0.000354959	0.000306133	0.000169004	0.000202288	0.000224697	0.000355889	0.00026734	0.000121801	0.000205399	0.000284348	0.000255167	0.000184716
K20974	0.000226513	0.000321689	0.000250011	0.000305959	0.000384083	0.00022951	0.000202096	0.000218134	0.000183464	0.000255144	0.000217539	0.000365419	0.000255588	0.000272989	0.000208637	0.000317365	0.000218503	0.000392511	0.000425663	0.000243907	0.000264889	0.000276345	0.00026072	0.000305472	0.00052159	0.00038657	0.000412443	0.000245251	0.000269638	0.000302033	0.000275305	0.000325931	0.000311861	0.00031558	0.000252636	0.000288405	0.000266072	0.000314857	0.000253213	0.000214239	0.000229841	0.000144398	0.000402687	0.000273336	0.000245581	0.000246944	0.000343372	0.000358548	0.000225047
K20866	0.000210175	0.000235229	0.000273102	0.000218525	0.000259437	0.000288996	0.000389975	0.000385552	0.000397334	0.000315092	0.000436169	0.00031735	0.000349168	0.000304782	0.000327595	0.000356178	0.000341904	0.000437214	0.00030603	0.000227417	0.000371002	0.000225496	0.000355467	0.000363279	0.000241272	0.000291286	0.000386795	0.000421087	0.000262757	0.000295555	0.000233843	0.000215944	0.000217957	0.000371171	0.000355973	0.000368137	0.000407937	0.000293709	0.000222162	0.000399474	0.000202624	0.000327915	0.000299527	0.000268563	0.000441848	0.00029339	0.000321977	0.000319865	0.000324163
K20861	0.000222236	6.86233e-05	0.000124396	8.04996e-05	8.95739e-05	5.14825e-05	7.17587e-05	0.00012608	9.14445e-05	0.000124624	7.41167e-05	0.000160364	0.000108857	0.000131681	0.000134469	7.46016e-05	0.000144695	7.94715e-05	0.000107744	0.000273139	7.06062e-05	0.000226273	8.57217e-05	7.60235e-05	0.000110781	8.89547e-05	7.91771e-05	6.32567e-05	6.75476e-05	8.70243e-05	0.000117621	0.000117686	6.62084e-05	7.35438e-05	0.000136063	0.000117166	6.67323e-05	6.64226e-05	0.00016546	9.85593e-05	0.000267571	4.82886e-05	6.0546e-05	0.000134305	5.29933e-05	0.00012204	0.000101628	0.000102945	7.78856e-05
K20742	9.22323e-05	0.000155217	0.000129347	0.000104296	0.000133625	0.000140947	0.000238634	0.000199035	0.000214128	0.000194814	0.000151681	0.00014658	0.000149729	0.000208547	0.000230643	0.000182273	0.000171959	0.000177321	0.000188234	7.0889e-05	0.000145228	0.000137541	0.000217106	0.000153083	0.000221205	0.000168975	0.000199081	0.000177086	0.000160258	0.000202547	0.000122121	0.000129392	0.000127398	0.000201727	0.000104154	0.000169595	0.00021539	0.000193338	0.000136616	0.000206788	0.000105894	0.000274728	9.69726e-05	0.000194601	0.000252087	0.000150126	0.000145556	9.17076e-05	0.000164622
K20608	0.000440126	0.000273339	0.00029046	0.000251424	0.00023164	0.000358745	0.000280875	0.000185313	0.000273264	0.000363734	0.000148379	0.000342686	0.000408716	0.00033763	0.000381541	0.000247739	0.000441923	0.000124738	0.000335474	0.000135562	0.000281496	0.00052374	0.000268454	0.000301296	0.00050351	0.000443358	0.000134453	0.000361561	0.00051797	0.000386775	0.000584295	0.000272316	0.000265546	0.000159581	0.000213476	0.000209011	0.000232548	0.00039065	0.000261243	0.000235943	0.000566286	0.000465406	0.000302186	0.000345311	0.000164591	0.000220182	0.000282899	0.000193855	0.000201752
K20534	0.000712011	0.00101017	0.000901975	0.000954269	0.000646906	0.00095688	0.000766103	0.000774491	0.000763855	0.000702718	0.000805989	0.000537603	0.00067052	0.00073661	0.00052032	0.000628707	0.000587169	0.00063577	0.000644858	0.000390347	0.000585038	0.000611987	0.000664539	0.000715036	0.000673852	0.000676347	0.000679058	0.000725829	0.00104794	0.000916777	0.000872222	0.00102845	0.00104976	0.000848831	0.00096739	0.000852366	0.000794322	0.000985897	0.000980253	0.000849902	0.000819148	0.000798893	0.00101369	0.000779427	0.000719981	0.000702288	0.000757259	0.000940958	0.000846166
K20525	4.89022e-05	3.03599e-05	8.5401e-05	7.23286e-05	6.10276e-05	8.52645e-05	7.52983e-05	9.95039e-05	9.82565e-05	8.95666e-05	9.79006e-05	0.000391363	0.000401011	8.84156e-05	0.000501995	0.000355821	0.00041473	0.000481161	0.0005443	0.000880195	0.000588077	0.000311438	0.000502556	0.000382604	0.000409284	0.000430313	0.000432196	0.000433708	4.49149e-05	8.74373e-05	9.78268e-05	5.04564e-05	7.70648e-05	7.30717e-05	9.08764e-05	9.91587e-05	7.8077e-05	7.23052e-05	6.41732e-05	0.000113952	4.81994e-05	8.1858e-05	0.00014376	6.50712e-05	9.46347e-05	0.00010365	0.000105933	4.03876e-05	0.000100312
K20509	0.000670343	0.000568914	0.000659314	0.000655102	0.000662393	0.000677378	0.000681618	0.000672903	0.000669627	0.00069593	0.000620712	0.0008395	0.000761167	0.000655707	0.000913541	0.000801003	0.000813099	0.000758963	0.00086738	0.000855391	0.00089757	0.000845177	0.000907802	0.000809408	0.000986614	0.000787749	0.000830927	0.0007084	0.000663407	0.00066711	0.000708976	0.000671878	0.000716218	0.000646884	0.000634461	0.000656228	0.000640097	0.000682461	0.00069783	0.000669844	0.0007248	0.000566152	0.000643558	0.000727383	0.00064517	0.000706667	0.000651092	0.000575083	0.000634175
K20488	0.000144947	0.000214635	0.000215655	0.00028556	0.000152548	0.000224791	9.76788e-05	0.000102872	0.000129832	0.000198713	0.000118302	3.67648e-05	0.000115303	9.56846e-05	0.000117551	7.92236e-05	4.36589e-05	8.80789e-05	0.000125128	0.000115312	0.000115069	9.18712e-05	5.9041e-05	0.000120517	0.000161679	0.000127484	0.00011439	4.8726e-05	0.000246082	0.000195211	0.000241137	0.000289385	0.000299507	0.000159521	0.000143643	0.000162701	0.000159868	0.000336025	0.000172767	0.000191085	0.000144812	0.000183288	0.000343374	0.000138809	0.000116253	0.000198839	0.000160535	0.000206046	0.000168734
K20487	0.000245657	0.000366042	0.000306771	0.000452943	0.000245828	0.000371484	0.000136921	0.000181659	0.000118472	0.000242772	0.000129718	3.29227e-05	0.000120732	0.000187128	0.000195636	0.000107392	8.15975e-05	0.000135178	0.000118862	0.000334851	7.10584e-05	0.000121881	6.95667e-05	0.000136002	0.000158769	0.000127761	0.000150607	8.03855e-05	0.000303355	0.000363899	0.00041811	0.000283067	0.000443945	0.000209457	0.00017937	0.000208518	0.000228849	0.000480174	0.000265515	0.000274184	0.000171384	0.000126329	0.000476784	0.000223718	0.000194019	0.0002063	0.000215364	0.000221386	0.000269432
K20444	0.000741063	0.00130952	0.000939746	0.00105446	0.00125673	0.000816686	0.000838351	0.000860587	0.00102153	0.000708865	0.000971072	0.00104478	0.00107957	0.000788805	0.00086022	0.00108993	0.000972949	0.00135548	0.00124626	0.00103287	0.00136092	0.000979438	0.0010309	0.00121467	0.00113698	0.00121294	0.00143001	0.00125727	0.00103967	0.000998406	0.000801667	0.000940386	0.000839677	0.00108397	0.00104191	0.000944491	0.000763715	0.000941493	0.000644119	0.000928871	0.000656334	0.000844456	0.00128755	0.000744978	0.000874474	0.000960492	0.00087388	0.00123441	0.000886437
K20429	4.98977e-05	8.03995e-05	0.000130222	0.000139189	7.48452e-05	0.000148671	7.23047e-05	0.000133424	9.71026e-05	0.000101398	0.000107934	8.39392e-05	0.000107686	0.000100101	8.04599e-05	6.19351e-05	5.93591e-05	0.000108865	9.87397e-05	0.000224561	0.000152465	8.04386e-05	0.000102191	0.000108172	0.00012279	7.64751e-05	0.000102312	0.000116629	9.14278e-05	0.000128238	0.000116143	0.000103582	0.000147045	6.77588e-05	0.000118207	0.000109887	9.54053e-05	0.000136629	9.27665e-05	0.000164627	5.1501e-05	8.57913e-05	0.000256944	5.6183e-05	9.67709e-05	0.00010198	9.5393e-05	6.50571e-05	0.00010694
K20276	0.000318196	0.000344366	0.000297602	0.000349348	0.000374606	0.000357595	0.000447132	0.000443501	0.00038141	0.000433074	0.000349354	0.000491183	0.000445934	0.000479201	0.000640312	0.00053022	0.000496896	0.000429671	0.000542159	0.000963766	0.000555189	0.000358497	0.000557541	0.000376266	0.000566872	0.000667276	0.00063659	0.000354228	0.000299427	0.00038832	0.00029763	0.00028785	0.00034806	0.000374326	0.000298572	0.000422359	0.000367655	0.000372555	0.000299178	0.000318767	0.0002266	0.00034411	0.000420184	0.00051575	0.000452245	0.000365882	0.000395038	0.000344617	0.00038502
K20266	0.000261971	0.000254146	0.000355259	0.000235353	0.00028678	0.000312145	0.000450103	0.000468772	0.00055488	0.000400263	0.00047805	0.000503324	0.000438259	0.000390843	0.000203427	0.00052711	0.000487422	0.000645499	0.000400699	3.03638e-05	0.000556245	0.000294604	0.000311243	0.000548605	0.000214453	0.000413045	0.00052325	0.000697912	0.000282865	0.00031906	0.000282124	0.000272042	0.000203597	0.000414083	0.000516594	0.000395941	0.000569764	0.000329048	0.000272514	0.000467798	0.000204655	0.000433653	0.000316746	0.000355486	0.000569077	0.000334487	0.000360219	0.000405409	0.000407684
K20265	0.000295615	0.000185394	0.000225039	0.000142168	0.000181878	0.000188412	0.000335899	0.000272615	0.000271046	0.000330597	0.000216824	0.000255048	0.000256945	0.000320772	0.000430767	0.000239219	0.000316962	0.000241887	0.000223005	0.000228827	0.00023103	0.000328325	0.000267822	0.000215677	0.00023262	0.000189441	0.000241368	0.000204483	0.000169734	0.00018124	0.000150489	0.000135433	0.000145039	0.000259454	0.000141727	0.000220244	0.000319963	0.000245979	0.00020724	0.000264141	0.000325057	0.000272162	9.55933e-05	0.000288897	0.000358373	0.000214534	0.000202546	0.000104072	0.000226213
K20074	0.000896283	0.000767426	0.000879391	0.000843992	0.000756307	0.000861252	0.000636024	0.000621342	0.000728188	0.000777426	0.000691178	0.000566513	0.000659979	0.000730815	0.000612076	0.000527634	0.000650075	0.000519703	0.000691125	0.000575707	0.000681484	0.000765617	0.000536246	0.000633675	0.000625448	0.000686507	0.00056194	0.000709274	0.000847554	0.000789409	0.000952201	0.000815028	0.000861522	0.000782349	0.000679008	0.000829488	0.000727142	0.000917803	0.000722948	0.000745637	0.000965864	0.00101276	0.000841319	0.000679192	0.000610474	0.000720017	0.000833861	0.000903949	0.000945347
K20035	0.000236045	0.000240054	0.000260251	0.000211545	0.00029402	0.000304558	0.000388435	0.000382618	0.000417859	0.000336167	0.000357399	0.000347924	0.000352969	0.000326132	0.000349836	0.000379899	0.000374211	0.000466668	0.000333741	0.000227417	0.000400541	0.000252343	0.000377108	0.000388359	0.000277109	0.000310669	0.000413037	0.000444904	0.000248031	0.000315139	0.000243131	0.000220011	0.000201877	0.000330438	0.000356506	0.000350116	0.000390255	0.000280789	0.000233199	0.000398844	0.000210031	0.000354102	0.000285751	0.000280177	0.000446705	0.000315863	0.000296361	0.000287145	0.000312682
K20021	0.000210294	0.000124958	0.000154275	0.000145912	0.000261867	0.000183161	0.000259643	0.000235439	0.000216904	0.000186629	0.000220674	0.000221008	0.000169025	0.000196912	0.000250284	0.000180877	0.000203923	0.000227733	0.000211742	0.000439129	0.000267145	0.000157888	0.000223596	0.000183319	0.00025191	0.000159207	0.000241741	0.000187368	0.000129285	0.000199179	0.000152947	0.00012541	0.0001354	0.000191085	0.000192037	0.000230276	0.000188382	0.000153069	0.000127584	0.000202737	0.00015861	0.000162277	0.000200837	0.000169376	0.000244904	0.000220848	0.000161335	0.000188973	0.000196442
K19997	0.000106786	0.000161815	0.000141634	0.000113422	0.000129281	0.00015781	0.000318049	0.000240812	0.000227549	0.00025789	0.000175458	0.00020248	0.000141475	0.000242282	0.000222796	0.000239152	0.000175915	0.000182849	0.000229166	6.07274e-05	0.000246454	0.000165372	0.000209962	0.000174697	0.000152759	0.000174579	0.000226184	0.000125699	0.000135631	0.000141933	9.77364e-05	0.000105178	0.00012928	0.00022789	9.29132e-05	0.000149948	0.000298826	0.000218788	0.000180976	0.000210288	0.000115135	0.000232023	3.62025e-05	0.000258156	0.000313198	0.000170721	0.000167221	9.63548e-05	0.000210945
K19955	0.000386508	0.000295623	0.000311359	0.000322655	0.000456266	0.000281039	0.000399935	0.000369383	0.000312486	0.000449445	0.000268043	0.000393072	0.000482294	0.000345469	0.000492271	0.000425492	0.000460384	0.000377747	0.000489438	0.000244792	0.00041094	0.000510355	0.00044631	0.000342941	0.000441478	0.000405021	0.000397798	0.00035529	0.000329616	0.000405065	0.000358479	0.000241018	0.000280719	0.000305215	0.000237917	0.000339387	0.000407104	0.000424232	0.000261335	0.000358211	0.000392491	0.000336711	0.000227538	0.00041386	0.000409091	0.000314152	0.000342676	0.000249462	0.000319285
K19954	7.97126e-05	8.315e-05	8.79055e-05	9.10068e-05	8.53459e-05	9.26237e-05	6.5314e-05	0.000104658	0.000114711	6.53088e-05	0.00011335	0.000214457	0.000184123	5.17666e-05	0.000122021	0.000198669	0.000188229	0.00023345	0.000197412	6.73082e-05	0.000242365	0.000122725	0.000158202	0.000231286	8.14796e-05	0.000169121	0.000223882	0.000247143	8.0184e-05	8.67858e-05	6.36484e-05	0.000167303	6.0314e-05	0.000102176	0.000157449	0.000108671	0.000151567	8.40962e-05	5.41382e-05	0.000136812	0.00010216	9.44268e-05	8.20536e-05	5.1839e-05	9.02886e-05	9.12952e-05	0.000114112	0.000152868	8.62922e-05
K19824	0.000563134	0.000600089	0.000582746	0.000651188	0.000659356	0.000698644	0.000719794	0.000722093	0.000702246	0.000630568	0.00065831	0.0005845	0.000560932	0.000631566	0.000514522	0.000620323	0.000537328	0.000635667	0.000581671	0.000619382	0.00057563	0.00041208	0.000552532	0.000628865	0.000573877	0.000596121	0.000552855	0.000686663	0.000723485	0.000676837	0.000670637	0.000648961	0.000598875	0.000618542	0.000658839	0.000676046	0.000701811	0.000672201	0.00064424	0.000678886	0.000509276	0.000654401	0.000657065	0.000680286	0.000726968	0.000704196	0.00064029	0.000677298	0.000651724
K19802	0.000128305	0.000192909	0.000132135	0.000132695	0.000194567	0.000172027	0.000239309	0.000237808	0.000233362	0.000234907	0.00020314	0.000168531	0.000177132	0.000224138	0.00024958	0.000193391	0.000176445	0.000192589	0.000184	7.26896e-05	0.000162309	0.000150336	0.000225454	0.000158639	0.000299971	0.000158446	0.000211538	0.000185299	0.000139684	0.000197062	0.000117138	0.000144515	0.00012774	0.000223131	0.000129338	0.000209087	0.000261606	0.000227811	0.00015229	0.000193615	0.000146358	0.000299392	9.7062e-05	0.000219634	0.000266138	0.000181959	0.00017859	0.000142044	0.00019612
K19710	0.000147618	0.00010649	0.000129911	0.000158792	0.000197828	0.000125168	0.000129169	0.000109552	7.13022e-05	0.00012981	0.000140222	0.000204157	0.00016331	0.000111961	0.0001801	0.000255701	0.000156934	0.000199727	0.000310371	0.000361986	0.000281594	0.000153953	0.000208411	0.00019643	0.000268954	0.000190661	0.000211251	0.000181293	0.000126393	0.000102289	8.02609e-05	0.000193704	0.000176098	0.000137503	8.87576e-05	8.99287e-05	0.00011188	0.000119184	0.000177338	7.69459e-05	9.51446e-05	5.60138e-05	6.56002e-05	0.000160474	0.000125792	0.000115916	0.000120433	8.63712e-05	0.000135465
K19701	0.00023043	0.000156505	0.00018788	0.000179551	0.000251324	0.000202044	0.000299282	0.000212571	0.000167797	0.000255469	0.000226019	0.000235631	0.000210103	0.000196552	0.000255119	0.000263588	0.000192739	0.000247024	0.000271163	0.000169009	0.000302427	0.000193685	0.00025146	0.000242629	0.000215444	0.000198314	0.000272538	0.000170008	0.00013514	0.000138911	0.000114724	0.000230074	0.000198646	0.00019141	0.00014649	0.000193543	0.000270336	0.000172683	0.00026291	0.000190695	0.000171026	0.000159365	0.000105932	0.000210084	0.000251205	0.00022314	0.000154207	0.00016436	0.000231722
K19694	3.72936e-05	2.82811e-05	3.35579e-05	3.88426e-05	5.0363e-05	3.84538e-05	6.92451e-05	6.20573e-05	4.88731e-05	3.94636e-05	5.14475e-05	0.000355836	0.000294469	4.17101e-05	0.00038742	0.000322541	0.000292788	0.000311882	0.000406594	0.0002984	0.000451504	0.000264556	0.000397658	0.000297214	0.000319496	0.000288497	0.000389319	0.000223662	3.58832e-05	2.99981e-05	2.51667e-05	4.95078e-05	1.98733e-05	6.04817e-05	3.58634e-05	5.61114e-05	4.20596e-05	2.96539e-05	4.96877e-05	5.59153e-05	4.1003e-05	4.24391e-05	3.57395e-05	4.31795e-05	4.09215e-05	4.70067e-05	3.44611e-05	2.68427e-05	3.38293e-05
K19689	0.000447597	0.000389834	0.000407104	0.00040723	0.000434692	0.000292712	0.000251572	0.000298825	0.000257563	0.000316075	0.000335582	0.000306294	0.000307846	0.000333882	0.000204399	0.000282855	0.000276707	0.000217988	0.000259932	0.000391554	0.000159741	0.000365023	0.000201395	0.00024269	0.000346338	0.000349847	0.000206595	0.000314471	0.000363975	0.000318438	0.000322874	0.000437823	0.000356642	0.000320487	0.000291337	0.000265451	0.000267583	0.00031755	0.000385234	0.000277933	0.000438271	0.000303515	0.000366824	0.000400736	0.000251761	0.00037892	0.00037775	0.000370907	0.000347969
K19611	0.000259667	0.000246707	0.000363087	0.000255182	0.000439298	0.000301329	0.000489759	0.00041207	0.000528052	0.000340433	0.00042019	0.0014192	0.00124539	0.000442848	0.00145573	0.00133429	0.00122097	0.001414	0.00139741	0.00111249	0.00169455	0.000998022	0.00164003	0.00131362	0.00151595	0.00106555	0.00166777	0.00105683	0.000325004	0.000417302	0.000291154	0.000354173	0.000235592	0.000518311	0.000401825	0.000474743	0.000402508	0.000258101	0.000388387	0.000516268	0.000316701	0.000463581	0.000224197	0.000383053	0.000546464	0.000465196	0.000364624	0.000250897	0.000335784
K19591	0.000223163	0.00029719	0.000231946	0.000339837	0.000174163	0.000332814	0.000106613	0.000152396	0.000212691	0.000210766	0.00028159	0.000277178	0.000338128	0.000198913	0.000145188	0.000336508	0.000329583	0.000305741	0.000381204	7.92794e-05	0.000364105	0.00019892	0.000249773	0.00035822	0.000327189	0.000378725	0.000311169	0.000375689	0.000308188	0.000254312	0.000284982	0.000342175	0.000359489	0.000205901	0.000258139	0.000205105	0.000242806	0.00027585	0.000227938	0.000265277	0.000184173	0.000285368	0.000310865	0.000141259	0.000186592	0.000227338	0.000271457	0.000317225	0.000355962
K19449	0.000161563	0.000176004	0.000220565	0.000201725	0.000142417	0.00016433	0.000256359	0.000293	0.00022601	0.000317129	0.000157961	0.000100418	0.000107777	0.000221963	0.000112502	8.49632e-05	9.4621e-05	9.20484e-05	0.000101587	0.000135746	4.77052e-05	7.65981e-05	8.81333e-05	8.87741e-05	5.09462e-05	8.80026e-05	4.92269e-05	8.51867e-05	0.000191582	0.000140662	0.000206544	0.000172092	0.00018418	0.000232283	0.000168143	0.000205327	0.000277284	0.000225916	0.000261487	0.000219621	0.000103851	0.000314392	0.000181416	0.000220162	0.000263649	0.000179982	0.00021736	9.98488e-05	0.000269816
K19430	0.000174682	0.000227011	0.000220931	0.000285148	0.000202018	0.000257367	0.000303209	0.000252577	0.000260314	0.000266854	0.000236126	0.000344063	0.000322203	0.000226201	0.000470526	0.000311929	0.000272588	0.000343905	0.000365485	0.000177926	0.000388624	0.000271135	0.000358777	0.00028459	0.000278117	0.000260926	0.00037373	0.000283575	0.000209054	0.000238167	0.00019406	0.000260532	0.000258234	0.000283195	0.000225647	0.000246553	0.000241998	0.000227142	0.000323593	0.000284855	0.000205836	0.000276081	0.000212731	0.000225127	0.000308297	0.000258902	0.000219338	0.000203491	0.000277386
K19427	0.000805995	0.000521115	0.000501767	0.000387081	0.000405418	0.000437467	0.000473463	0.000408914	0.000444774	0.000546139	0.000327681	0.000477856	0.000273199	0.000497334	0.000465298	0.000268048	0.00053187	0.000255707	0.000200922	7.47289e-05	0.000224164	0.000859059	0.000385636	0.000323537	0.000396711	0.000226546	0.000280388	0.000256815	0.000460147	0.000459988	0.000430947	0.00042854	0.000537865	0.000427342	0.000476296	0.000451721	0.00041025	0.0004855	0.000413695	0.000382488	0.000962991	0.000410007	0.000348122	0.000521879	0.000391201	0.000260813	0.000449638	0.000403222	0.00046169
K19425	0.000688263	0.000624914	0.000591131	0.000545003	0.000694679	0.000530653	0.000655489	0.000627272	0.000720097	0.000602281	0.000895269	0.000474813	0.000443757	0.000600314	0.000365468	0.000470192	0.000443644	0.00047957	0.000381024	0.000281632	0.000439811	0.000473402	0.000367613	0.000487505	0.000462797	0.00034553	0.000509302	0.000454481	0.000481339	0.000525498	0.000498607	0.000646075	0.000563756	0.000709739	0.000576551	0.000587043	0.000553566	0.000531443	0.000474962	0.000535612	0.000663016	0.000581208	0.00040651	0.000675661	0.00061129	0.000686608	0.000649205	0.000695457	0.000694379
K19424	0.00020134	0.000170472	0.000215137	0.000284153	0.000271598	0.000233361	0.000397817	0.000235397	0.000298573	0.000301475	0.000240475	0.000296734	0.000195968	0.000311939	0.000289209	0.000310669	0.00026071	0.000281954	0.000361395	0.000127934	0.000330585	0.000273655	0.000334815	0.000270112	0.000279453	0.000268544	0.000318964	0.000222895	0.000263616	0.000185845	0.000169463	0.000221958	0.000274978	0.00024562	0.000205806	0.000178331	0.000287315	0.000250079	0.000220561	0.00017631	0.000210808	0.000282122	0.000145599	0.000280727	0.000311773	0.000203054	0.00026081	0.00020994	0.000334798
K19423	0.000171801	0.000171072	0.000210795	0.000136516	0.000164577	0.000160712	0.000175179	0.000168792	0.000223513	0.000134193	0.000200555	0.000260213	0.000195222	0.000295702	6.5085e-05	0.000200457	0.000161536	0.000225415	0.000139966	0.000196717	0.000200039	0.000551732	0.000378648	0.00027034	0.00010716	0.000163003	0.000170767	0.000257297	0.000115641	0.000101468	8.64028e-05	0.000133895	0.000811863	0.000191294	0.000619843	0.00013134	0.000204846	0.000134606	0.000173171	0.000175739	0.000156332	0.000188389	8.26064e-05	0.000159212	0.000220051	0.00015179	0.000130434	0.000147473	0.000156996
K19422	8.4454e-05	0.000140615	0.00013644	0.000138471	0.000118983	0.000118437	0.000223135	0.00015041	0.000218126	0.000170851	0.000119042	0.000128033	0.000134644	0.000209718	0.000130581	0.000169701	0.000123235	9.69376e-05	0.000138736	4.54396e-05	0.000123162	0.000105898	0.000146586	0.000140474	9.93723e-05	0.000113713	0.000110581	7.00414e-05	0.00019402	0.000151508	0.000127758	0.000123105	0.000163444	0.000140172	9.6967e-05	0.000173626	0.000220501	0.000141652	0.000193628	0.000164094	0.000108591	0.000145025	8.38926e-05	0.000206115	0.000173045	0.000126509	0.000164031	5.78091e-05	0.000150082
K19421	0.00015311	0.000202706	0.000231239	0.000337264	0.000159437	0.000236647	0.000136839	0.000143768	0.000112021	0.00013628	0.00013223	9.78459e-05	5.38922e-05	0.000110916	0.000115858	0.00012015	8.26403e-05	6.11798e-05	0.000120323	0.000106846	9.03705e-05	0.000107791	9.41516e-05	0.000114408	0.000100961	8.424e-05	9.47593e-05	6.29589e-05	0.000195977	0.000154468	0.000163965	0.000298015	0.000256071	0.000149393	0.000149288	0.000129754	0.000104001	0.000213409	0.00024627	0.000140188	0.000176071	0.000121717	0.000204355	0.000194094	9.14869e-05	0.000161217	0.000139912	0.000186958	0.000185391
K19411	0.000211703	8.16498e-05	0.000146985	0.000123521	5.74307e-05	0.000116487	0.000124201	0.000105002	9.31448e-05	0.000180669	0.000107997	0.000202144	9.05816e-05	0.000140997	0.000145457	0.00011595	0.000157267	6.45638e-05	7.56647e-05	0.00029212	5.78556e-05	0.00022713	9.5453e-05	8.84065e-05	6.15563e-05	7.9641e-05	6.73608e-05	5.76029e-05	0.000102016	7.03132e-05	9.17253e-05	8.27525e-05	8.1687e-05	0.00010093	9.39001e-05	7.41918e-05	8.47101e-05	9.53026e-05	0.000100985	7.28705e-05	0.000267163	0.000107933	9.39307e-05	0.000171094	7.08718e-05	8.6691e-05	0.000132624	7.82476e-05	7.78698e-05
K19405	0.000210553	7.31008e-05	0.000142934	0.000117462	5.78106e-05	0.000113994	0.000126372	0.000106536	8.93329e-05	0.000178905	0.000104188	0.00020326	8.84341e-05	0.000137782	0.000149687	0.000110127	0.000157907	6.12449e-05	7.41442e-05	0.000294562	5.59722e-05	0.000228625	9.90107e-05	8.4646e-05	6.00188e-05	8.1138e-05	6.38102e-05	5.7897e-05	9.0045e-05	7.0587e-05	8.99988e-05	7.60689e-05	6.83729e-05	9.67534e-05	9.67825e-05	7.36448e-05	7.10385e-05	8.85366e-05	9.23505e-05	7.05023e-05	0.000259897	0.000107443	8.27084e-05	0.000169651	7.05842e-05	8.47571e-05	0.000123878	7.82476e-05	7.69514e-05
K19354	0.000208698	0.000325624	0.000214074	0.00019416	0.000318044	0.000205586	0.00027071	0.000235124	0.000238012	0.000231836	0.000287638	0.000269091	0.000268382	0.000182909	0.00033754	0.000352265	0.000290984	0.00029425	0.000337678	0.000100067	0.000312442	0.000263954	0.000374901	0.000304901	0.000303892	0.00031338	0.000347573	0.000186626	0.000167618	0.00021161	0.000152823	0.000232969	0.000169115	0.000332711	0.000248492	0.000276718	0.000212571	0.000208664	0.000204991	0.000273085	0.000199982	0.000215285	0.000250138	0.000202605	0.000238255	0.000253272	0.000246584	0.000354877	0.000228106
K19350	0.00022312	0.000287127	0.000293524	0.000338992	0.000169684	0.000277208	0.000257099	0.000210519	0.00019852	0.000237361	0.000256927	0.000138702	0.000116544	0.000265262	0.000150506	0.000188428	0.000150813	0.000102125	0.000140872	0.000326593	0.000135926	0.000129551	0.000135787	0.000168465	0.000203361	0.000177872	0.00014921	0.00015083	0.000339036	0.000255946	0.000295484	0.000324361	0.000304351	0.000269412	0.000224429	0.000284636	0.000224157	0.000247557	0.000319474	0.000223927	0.000253206	0.000308765	0.000221281	0.000331156	0.000129405	0.000240685	0.000345716	0.000277336	0.000248145
K19339	5.42387e-05	7.2879e-05	9.42538e-05	6.90783e-05	6.69286e-05	8.78897e-05	0.000143121	0.000126616	0.000165347	0.000113968	0.000124475	0.000117457	0.000127712	0.000118143	9.24546e-06	0.000144348	0.000117026	0.000170386	9.47957e-05	0	0.000125532	5.49159e-05	5.30028e-05	0.000140424	2.16729e-05	0.000100633	0.000128695	0.000200837	9.44517e-05	7.16968e-05	7.18521e-05	7.7035e-05	5.26069e-05	0.000125841	0.000134834	9.40966e-05	0.000190932	0.000102735	9.30757e-05	0.000135034	4.60119e-05	0.000141265	5.9458e-05	0.000115953	0.000183269	7.89765e-05	0.00010622	0.000107412	0.000120466
K19337	0.000144755	0.00011723	0.000142911	0.000174588	0.000188643	0.000160583	0.000150206	0.000112344	9.57456e-05	0.000146621	0.000154147	0.000120509	0.000183712	0.000152251	5.47175e-05	0.000146409	0.000109074	0.000158412	0.000264401	0.000197742	0.00016963	0.000136345	0.000102871	0.000177749	0.000263396	0.000202689	0.000105968	0.000187195	0.000174815	0.000192271	0.00019805	0.000253973	0.000219148	0.000151463	0.000117428	0.000194335	0.000234775	0.000108251	0.000242719	0.000135499	0.000145868	7.20902e-05	0.000139686	0.000149666	0.00010388	0.000142425	0.000153235	0.000115079	0.000126637
K19334	0.000578612	0.000345084	0.000395902	0.000375608	0.000545565	0.000426923	0.000353466	0.000428713	0.000448588	0.000445636	0.000465514	0.000649027	0.00065439	0.000331489	0.000612893	0.000547564	0.00068707	0.000667538	0.000730508	0.00045148	0.000757905	0.000644817	0.000599028	0.000641363	0.000549419	0.000625634	0.000621591	0.000697794	0.000315762	0.000449505	0.000401361	0.000441149	0.000332638	0.000378697	0.00045901	0.000452833	0.000438948	0.000351596	0.000332247	0.000420591	0.000534957	0.000355361	0.00037232	0.000320855	0.000461277	0.0004697	0.000393726	0.000452838	0.000419785
K19333	7.74313e-05	7.00477e-05	8.0074e-05	5.97535e-05	0.000137591	9.01645e-05	0.000112061	9.26005e-05	0.000116207	8.40948e-05	9.97707e-05	0.00027365	0.000297894	7.70527e-05	0.000167184	0.000267569	0.000257149	0.000353985	0.000323867	0.000391238	0.000348716	0.000201797	0.000246881	0.000299686	0.000195166	0.000259052	0.000298077	0.000355997	0.000132209	0.000128481	0.000125334	0.000118793	7.55462e-05	0.000136346	0.000171271	0.000147306	0.000192891	9.26616e-05	0.000182865	0.000119435	8.33982e-05	8.20121e-05	0.000112194	7.29194e-05	0.000162404	6.23056e-05	0.000114696	0.000115408	6.09167e-05
K19304	0.00041246	0.000239174	0.000401172	0.000286787	0.00023694	0.000318521	0.000319665	0.000350499	0.000375318	0.000330177	0.000438548	0.00031521	0.00028247	0.00034922	0.000205465	0.000250682	0.000319321	0.000298857	0.000161257	0.000209601	0.000269835	0.000419802	0.000247745	0.000282432	0.000185575	0.000211446	0.000256718	0.000303992	0.00019896	0.000281283	0.00023673	0.000261658	0.000476358	0.000405997	0.000486175	0.000299686	0.000319371	0.000240434	0.000236516	0.000383808	0.000387091	0.00031312	0.000280134	0.000286505	0.000381054	0.000353884	0.000271412	0.000330761	0.000360578
K19302	0.000402976	0.000408641	0.000504855	0.000461926	0.000517962	0.000606193	0.000578995	0.000532655	0.00050807	0.000564386	0.000649735	0.000551981	0.000560841	0.000590448	0.000461774	0.000599183	0.000524989	0.000614401	0.000629865	0.000422271	0.000683098	0.000441262	0.000614886	0.000625482	0.000585572	0.000600377	0.000641313	0.000636408	0.00051958	0.000497695	0.000584349	0.00046603	0.000493804	0.000501009	0.000527177	0.000639338	0.000577755	0.0005279	0.000508639	0.000552608	0.000404362	0.00056907	0.000579606	0.000565991	0.000534216	0.000513212	0.000533846	0.000640926	0.000570423
K19295	6.24059e-05	0.000202674	0.000163693	0.000221517	0.000115131	0.000159077	0.000102705	0.00012467	0.000157978	0.000166074	7.26123e-05	0.000111584	0.000200646	0.000139641	6.48554e-05	0.000152395	0.000123982	0.000114437	0.000245725	9.15725e-05	0.000179343	0.000151472	0.000112202	0.0001956	0.000290616	0.000264233	0.000114735	0.000198867	0.000248106	0.000196905	0.000302606	0.000173932	0.000188762	0.00012048	0.00010043	0.000136303	0.00017466	0.000210441	0.000169189	0.000138207	7.81678e-05	0.000198775	0.000234888	0.000168606	9.62059e-05	0.000142683	0.00018	0.000100692	0.000142263
K19294	0.000945057	0.00168271	0.00136822	0.00163885	0.0011554	0.00126557	0.00125574	0.00121323	0.00125692	0.00122393	0.00107735	0.00108808	0.00117097	0.0011863	0.000996421	0.00112928	0.00106841	0.00106981	0.00131013	0.000675755	0.00107872	0.00107052	0.00111676	0.00117373	0.00142842	0.00137552	0.00113738	0.00122598	0.00183885	0.00151925	0.00166914	0.00158705	0.0015968	0.00144339	0.00140551	0.00122993	0.00125439	0.0017232	0.00150569	0.00123968	0.0010897	0.00153081	0.00194486	0.00126759	0.00115304	0.00116295	0.00132849	0.00148066	0.00127269
K19286	0.000291564	0.000355151	0.000402304	0.000334256	0.000307764	0.000421953	0.000615414	0.000541407	0.000537316	0.000538184	0.000478614	0.000369026	0.00032572	0.000524641	0.000315858	0.000487054	0.000385243	0.000424194	0.000377253	0.000117314	0.000404113	0.000343051	0.000425636	0.000403362	0.000265593	0.000336221	0.000461463	0.000364585	0.000343272	0.000364374	0.000314458	0.000269473	0.000438918	0.000478831	0.000411417	0.000424678	0.000668233	0.000482381	0.000355692	0.000510623	0.000262132	0.000470027	0.000264695	0.000548659	0.000617172	0.000410142	0.000382009	0.000360433	0.000474421
K19285	0.000342321	0.000544363	0.000439975	0.000404566	0.000438129	0.000446578	0.00056486	0.000527196	0.000575324	0.000496983	0.000547596	0.000347957	0.000427186	0.000598511	0.000318366	0.000462493	0.000379055	0.000493611	0.000417921	0.000324845	0.00036931	0.000304778	0.000433975	0.000463748	0.000442893	0.000349974	0.000466227	0.000489234	0.000511695	0.000499684	0.000421957	0.000439166	0.000377812	0.000519002	0.000468671	0.000546007	0.000582632	0.000549732	0.00041293	0.000553975	0.000366887	0.000615187	0.000495528	0.000529822	0.000611504	0.000468717	0.000451338	0.000459372	0.00043497
K19271	0.000445012	0.00040071	0.000444678	0.000375752	0.000433321	0.000493774	0.000517793	0.000466436	0.000503519	0.000532498	0.000448325	0.000525278	0.000467708	0.000492196	0.000420347	0.000467652	0.000476091	0.000476448	0.000522798	0.000323683	0.000533185	0.000485099	0.000421594	0.000515806	0.000491462	0.00051397	0.000497715	0.000564624	0.000502624	0.000492826	0.000457803	0.000370778	0.00037184	0.00050191	0.000388939	0.000522029	0.000663482	0.000518045	0.000425774	0.000492062	0.000474519	0.000415928	0.000302176	0.000509302	0.00054772	0.000411207	0.000436239	0.000348389	0.000415113
K19265	0.000396314	0.000405438	0.000351808	0.000310336	0.000320649	0.000312312	0.000370208	0.000358195	0.000451246	0.000377218	0.000302824	0.000459054	0.000496785	0.00038132	0.000415903	0.00043771	0.000527763	0.000428799	0.000375517	0.000578437	0.000442342	0.000454815	0.00043298	0.000422171	0.000427946	0.000467612	0.000467573	0.000498098	0.000438162	0.00041736	0.000410433	0.000282791	0.000262003	0.000385594	0.000396672	0.000360025	0.000353511	0.00037953	0.000308403	0.000395907	0.000423391	0.000374237	0.000388811	0.000373955	0.000390439	0.000298592	0.000393384	0.000329281	0.000370177
K19239	0.000269283	0.000125393	0.000125812	6.78349e-05	0.00017412	0.000109076	0.000142163	0.000129222	0.000101042	0.000158812	0.00012497	0.000241241	0.000187284	0.000100166	0.000326834	0.000184451	0.000306712	0.00020263	0.000181913	0.000217499	0.000222762	0.000311888	0.000247994	0.000191707	0.000212227	0.000166814	0.000217718	0.000149305	9.24195e-05	0.000125702	6.88161e-05	7.56222e-05	5.50743e-05	0.000109605	8.46984e-05	0.00013938	0.000105644	8.95244e-05	7.59173e-05	0.000118665	0.000260428	9.37076e-05	7.08443e-05	0.000102146	0.000121612	0.000103274	8.57551e-05	0.000122814	8.92774e-05
K19231	0.000856861	0.000101056	0.000298225	4.52943e-05	8.42223e-05	3.87725e-05	5.39909e-05	5.37558e-05	8.40085e-05	0.000297756	6.56345e-05	0.000344647	0.00017879	7.87444e-05	0.000466631	9.60398e-05	0.000492516	5.24798e-05	2.07971e-05	0	2.21334e-05	0.000851789	2.39177e-05	6.58068e-05	9.68117e-05	0.000104166	9.21422e-05	2.98618e-05	3.47408e-05	8.80809e-05	5.93193e-05	3.76051e-05	3.90321e-05	0.0001018	8.11236e-05	3.16653e-05	4.25905e-05	4.84235e-05	3.60712e-05	0.000124246	0.000915488	3.54787e-05	3.12048e-05	7.01577e-05	5.60041e-05	5.23515e-05	3.41686e-05	3.60651e-05	4.86438e-05
K19225	0.000303257	0.000280572	0.000309924	0.000247883	0.00016615	0.000208881	0.000137465	0.000177275	0.00018162	0.000225619	0.000134871	0.000332261	0.000302772	0.000284575	0.000390283	0.000299512	0.000390996	0.000247554	0.000342669	0.000132043	0.000303417	0.000421239	0.000330643	0.000300104	0.000392694	0.000353608	0.000331447	0.00024592	0.000340674	0.000315093	0.000385307	0.00027343	0.000295379	0.000198592	0.000159726	0.000225176	0.000166727	0.000293901	0.000223983	0.000268043	0.000351979	0.000254911	0.000347907	0.00022485	0.000133562	0.000154999	0.000295349	0.000194792	0.000288349
K19221	0.00015209	0.000273057	0.000192391	0.000293213	0.000208222	0.000190599	0.000126156	0.000143739	0.000168559	0.000135202	0.000116057	8.19747e-05	0.000158232	0.000106078	0.000104175	0.00010635	8.76219e-05	0.000103938	0.000150937	0.000141669	8.80979e-05	0.00013328	0.00012262	0.000150629	0.000202809	0.000165908	0.000127331	0.000134515	0.000334412	0.000238431	0.000195729	0.000216266	0.000182129	0.000222598	0.000127748	0.000131703	0.000103335	0.000259768	0.000151828	0.000124983	0.000165533	0.000156789	0.000267987	0.000210631	0.000122899	0.000174969	0.000170342	0.000234412	0.000140507
K19181	0.000110028	0.000107203	0.000100614	9.67052e-05	0.000148796	9.99458e-05	0.000117938	0.000135489	0.000158308	0.000112048	0.00015162	0.000249286	0.00021321	8.96756e-05	0.000165166	0.000237009	0.000234815	0.000278321	0.000227543	4.54963e-05	0.000275884	0.00016517	0.000208127	0.000245036	0.000177427	0.00019978	0.000279408	0.000274142	0.000127517	0.000115383	9.34232e-05	0.000114148	5.77706e-05	0.000141245	0.000196549	0.000145952	0.000126285	9.07451e-05	7.97684e-05	0.000136671	9.92202e-05	0.000142539	0.00010697	0.00010119	0.000133463	0.000131028	0.000108559	0.00018133	0.000111784
K19172	0.000506238	0.000285938	0.000239197	0.000247483	0.000809255	0.000254649	0.000468865	0.000423508	0.00025793	0.000363805	0.000341419	0.000462146	0.000365053	0.000413491	0.000618143	0.000540676	0.0003988	0.000570905	0.000536911	0.000341786	0.000487403	0.000404266	0.000510656	0.000421189	0.000570903	0.000461321	0.000638783	0.000419442	0.000218022	0.000390448	0.000273693	0.000187045	0.000274188	0.000303423	0.000247697	0.000401155	0.000373026	0.000264637	0.000212472	0.000243406	0.000218177	0.000196156	0.000256149	0.000364545	0.000518184	0.000310756	0.000330013	0.000305177	0.000308324
K19167	6.72311e-05	7.73348e-05	0.00014	0.000177625	9.97375e-05	8.70408e-05	9.77014e-05	0.000107766	8.58872e-05	0.000194322	0.00017327	3.38631e-05	9.38117e-05	0.000110781	3.23989e-05	4.59634e-05	3.96558e-05	4.22585e-05	0.000134611	5.82896e-05	7.70873e-05	8.46687e-05	4.23955e-05	8.24507e-05	9.85414e-05	0.000116804	4.9126e-05	5.2563e-05	0.000118322	8.01594e-05	0.000135152	7.44681e-05	0.000143017	0.000217935	6.1194e-05	0.000151944	8.40359e-05	0.000158784	8.13522e-05	7.79853e-05	5.18008e-05	0.000275614	0.000159031	7.83961e-05	0.000102028	7.07714e-05	0.000153657	0.000121412	0.00014097
K19165	0.000148239	0.000168143	0.00030387	0.000263191	0.000182007	0.000227413	0.000200185	0.00015328	0.000287796	0.000259831	0.000151167	0.000284287	0.000229081	0.000155834	0.000135392	0.000247192	0.000232607	0.000230191	0.000297672	0.000131927	0.000169096	0.000176619	0.000120598	0.000202188	0.000190514	0.000338586	0.000302044	0.000268536	0.000207662	0.000214271	0.000270177	0.000248668	0.000324909	0.000176472	0.000273236	0.000170336	0.000152278	0.000185783	0.000187056	0.000257712	9.92682e-05	0.000203498	0.000222401	0.000174447	0.000173428	0.000155323	0.00021431	0.000190161	0.000176756
K19159	0.000102943	0.000166102	0.000120808	0.000155821	0.000134183	6.27631e-05	9.70721e-05	0.000107753	0.000100624	0.000114374	0.000108555	8.51435e-05	0.000167325	0.000107164	9.92352e-05	0.000111738	0.000117105	0.000111761	0.000250906	0.000415399	0.000148312	0.000114853	0.000104575	0.000133042	0.000161783	0.000260386	0.000147873	0.000212021	0.000158491	0.000158354	0.000105399	0.000130618	0.000128791	0.00012691	0.000106936	0.000134552	6.46129e-05	0.00015027	6.18008e-05	0.000112689	0.00013294	9.78956e-05	0.000142205	8.26896e-05	9.52586e-05	0.000124791	0.000142547	0.000140101	8.58205e-05
K19158	8.0462e-05	0.000195628	0.000155145	0.000161351	0.000158603	9.96991e-05	9.69335e-05	0.000117965	0.000143237	0.000162908	0.000114311	0.000193755	0.000312949	8.96503e-05	0.000198497	0.000215854	0.000173338	0.000251685	0.000489379	0.000711323	0.00030538	0.000219943	0.000190474	0.000269891	0.000408282	0.000428537	0.000200779	0.000350529	0.000184774	0.000221072	0.000200192	0.000210515	0.000226098	0.00017194	0.000126971	0.000170204	0.000102998	0.000194196	8.09939e-05	0.000142531	0.000126632	0.000205448	0.00022863	0.000107649	0.000125144	0.000127059	0.000178154	0.00020313	0.000125043
K19157	0.00024731	0.000330818	0.000317993	0.000312355	0.00022762	0.000289368	0.000360642	0.000329834	0.000301232	0.000400801	0.000286834	0.000158661	0.000218487	0.000385052	7.05799e-05	0.000267844	9.45448e-05	0.000123904	0.000249546	0.000364879	0.000219027	0.000118159	0.000138692	0.000156093	0.000155312	0.000173429	0.000114859	0.000187951	0.000328934	0.000250448	0.000296963	0.000291779	0.000358295	0.000356134	0.000182627	0.00027313	0.000374949	0.000457343	0.000289314	0.000329336	0.000205347	0.000303059	0.0003486	0.000382551	0.000361485	0.000314146	0.000295483	0.000423452	0.000368113
K19147	4.59078e-05	5.62242e-05	8.67981e-05	9.16515e-05	4.12231e-05	0.000133206	7.99991e-05	9.19084e-05	0.000143504	6.03177e-05	0.000104638	0.000279727	0.000210341	9.42931e-05	0.000132659	0.000210586	0.00021773	0.000255738	0.000236269	6.73082e-05	0.000255908	0.000134995	0.00017754	0.000231431	0.00015416	0.000198643	0.00024607	0.00026135	7.64278e-05	9.73892e-05	0.000156744	8.9573e-05	5.94342e-05	9.72476e-05	0.000166708	0.000121778	0.000107079	0.000109635	6.03572e-05	0.000120546	7.53204e-05	0.000188845	0.000168309	6.73864e-05	8.89063e-05	9.22852e-05	8.55921e-05	0.000204781	9.82261e-05
K19119	0.000240603	0.000100879	0.000196384	0.000220587	5.68295e-05	0.000236638	9.27196e-05	0.000100982	4.8794e-05	0.000155748	0.000142542	0.0001281	9.96531e-05	8.22352e-05	0.000151553	9.31289e-05	0.000178803	0.000101393	0.000110773	4.92853e-05	6.0906e-05	0.000251738	8.65431e-05	0.000122982	0.000138336	0.000104585	0.000106153	6.48826e-05	0.000168202	0.000116947	0.000192768	0.000190614	0.000200674	6.30687e-05	0.000109852	0.000116313	0.000151649	0.000166508	0.000217657	0.000140792	0.000298139	5.92973e-05	0.000163191	9.24799e-05	5.62276e-05	0.000107276	0.000127863	0.000107098	0.000109533
K19118	0.000268639	0.000140524	0.000214336	0.000250812	8.26377e-05	0.00028455	0.000106711	0.000113551	5.92319e-05	0.000172495	0.000149791	0.00016757	0.000147409	8.82859e-05	0.000210554	0.000117572	0.00023152	0.000120496	0.000188287	9.64287e-05	0.000110419	0.000274544	0.000135746	0.000170383	0.000196699	0.000196413	0.000103085	0.000127524	0.000230287	0.000154365	0.000222912	0.000208649	0.000237299	9.526e-05	0.000117894	0.000136694	0.000171689	0.000214519	0.000227607	0.000150108	0.000315885	7.28884e-05	0.000178103	0.000118826	8.65802e-05	0.000130688	0.000154214	0.000119954	0.000119058
K19117	0.000244188	0.000102524	0.000196902	0.000220587	5.6531e-05	0.000239772	0.000105782	0.000103613	5.18115e-05	0.00015668	0.000145132	0.00012672	0.000109276	8.37028e-05	0.000151416	0.000115122	0.000211153	0.00011037	0.000119639	3.4083e-05	6.05174e-05	0.000257202	0.00011902	0.000134575	0.000146377	0.0001141	0.000127816	6.46862e-05	0.000171682	0.000119266	0.000196818	0.000193831	0.000204094	6.48848e-05	0.000116737	0.000119191	0.000151296	0.000167667	0.00021917	0.000154409	0.000301631	6.50012e-05	0.000168778	9.34884e-05	6.18326e-05	0.000111127	0.000130132	0.000107098	0.000110261
K19092	0.000365497	0.000466712	0.000527231	0.00070118	0.000331172	0.000549058	0.000344732	0.000369361	0.000304829	0.000479429	0.000390751	0.000450235	0.000394857	0.000349021	0.000382425	0.000453598	0.000354783	0.000331744	0.000648945	0.000608822	0.000573964	0.000372659	0.000420859	0.000443532	0.000587826	0.000573151	0.000418717	0.000404159	0.000610161	0.000475923	0.000468404	0.000631057	0.000774477	0.000383238	0.000363248	0.000465577	0.000320437	0.000560748	0.00058019	0.000402424	0.000464206	0.000625498	0.00060958	0.000380967	0.000246215	0.000391647	0.000447603	0.000553891	0.00043535
K19082	0.000234155	0.000252782	0.000393562	0.000409921	0.000196224	0.000374467	0.000216682	0.000242648	0.000210508	0.000217085	0.000261453	0.00010799	0.000113668	0.000174029	0.000124223	0.000113585	6.99122e-05	0.000124205	0.00014664	0.000138667	7.04501e-05	0.000113756	0.000115107	9.84746e-05	0.000138065	0.000110569	0.000165665	4.83127e-05	0.000287739	0.000288648	0.00034755	0.000444125	0.000465578	0.000277516	0.000311236	0.000292889	0.000229034	0.000349351	0.000426822	0.000291154	0.000226563	0.000126339	0.000520215	0.000211452	0.000196377	0.000258783	0.000231395	0.00040488	0.000330571
K19081	0.000203621	0.000202322	0.000322085	0.000326225	0.000127707	0.000311716	0.000188418	0.000175103	0.000187299	0.000212545	0.00024193	8.71637e-05	7.10362e-05	0.000175825	0.000110792	7.86495e-05	6.74551e-05	8.5328e-05	6.75056e-05	7.03666e-05	4.60255e-05	8.29042e-05	9.42744e-05	7.59435e-05	9.10567e-05	5.66441e-05	0.000108937	3.27438e-05	0.000248887	0.000232666	0.000297502	0.000361427	0.000369109	0.000227677	0.000243987	0.000256461	0.000203142	0.000265709	0.000347321	0.000245869	0.000202252	0.000136778	0.000298263	0.000180017	0.000158384	0.000223092	0.000235996	0.000293042	0.000318281
K19068	5.47377e-05	4.62958e-05	9.88422e-05	0.000150818	2.05931e-05	0.000151459	4.92118e-05	5.8772e-05	5.28691e-05	3.38392e-05	0.000108612	0.000150276	0.00013717	4.02269e-05	0.000176072	0.000128334	0.000140374	0.000173567	0.000172254	0.000254541	0.000228201	0.000116547	0.000186291	0.000153397	0.000199781	0.000132333	0.000166131	0.000138421	4.78201e-05	7.34017e-05	7.43838e-05	0.000117774	0.000126977	4.05955e-05	7.61841e-05	6.5572e-05	6.72535e-05	9.40975e-05	0.00019395	8.24807e-05	7.22757e-05	3.95379e-05	0.000110255	2.48285e-05	5.50346e-05	7.24874e-05	5.71979e-05	5.99214e-05	0.000103716
K19055	0.000233459	0.000257022	0.00026014	0.000291123	0.000266704	0.00033581	0.000208891	0.000240127	0.000230174	0.00024408	0.00033255	0.000237744	0.000210406	0.000260536	0.000209932	0.000219838	0.000168622	0.000219866	0.000257737	0.000131597	0.000273571	0.000217422	0.000249568	0.0002903	0.000267295	0.00024065	0.000246311	0.00020164	0.000254338	0.000257817	0.000323084	0.000282767	0.000264483	0.000245177	0.000244088	0.00033131	0.00024486	0.000290166	0.00020827	0.000274466	0.000222672	0.000211801	0.000340694	0.000249328	0.000211597	0.000262701	0.000352342	0.000287817	0.000354185
K19049	0.000135649	0.000118871	0.000185435	0.000159791	0.000126844	0.000205988	0.000197459	0.000257276	0.000296046	0.000258787	0.000210391	0.000661635	0.000518491	0.00024375	0.000755065	0.000598508	0.000628205	0.000565198	0.000772951	0.000645066	0.000800045	0.000484465	0.000760537	0.000530921	0.000627765	0.000556209	0.000704899	0.000390666	0.000185558	0.000192837	0.000192573	0.000112245	0.00016567	0.000167795	0.000272888	0.000284688	0.000164176	0.000179575	0.000155315	0.000226882	0.000125783	0.000181755	0.000298184	0.000174975	0.000201039	0.000240674	0.000200621	0.000166491	0.000204709
K19036	0.000121296	0.000111692	0.000121388	7.59699e-05	0.000152891	0.000112559	0.000111657	0.000155607	0.00023246	0.000101628	0.000186723	0.000376595	0.000344913	8.32518e-05	0.000164942	0.000356351	0.000331216	0.000446263	0.000316345	4.06186e-05	0.000414716	0.000205481	0.000256967	0.000393517	0.000166209	0.000297352	0.000400202	0.000467355	0.000110297	0.000120973	0.000105749	0.000143777	4.12418e-05	0.000170829	0.000280757	0.000160896	0.000172338	7.33149e-05	7.97157e-05	0.000192558	9.41544e-05	0.000155732	0.000123705	8.20574e-05	0.000180488	0.000112699	0.000135902	0.000224219	0.000128699
K19005	0.000127876	0.000265065	0.000283957	0.000189245	0.000195466	0.000191543	0.000305686	0.00024477	0.000263194	0.000232093	0.000249648	0.000264781	0.000320219	0.000371133	0.000321361	0.000339148	0.000326696	0.000246777	0.000332317	0.000112837	0.000403177	0.000252838	0.000377034	0.000314293	0.000368854	0.000416792	0.000319381	0.000272709	0.000229056	0.000265475	0.000264077	0.00025727	0.000215507	0.000289731	0.000186387	0.000244067	0.000234799	0.000266229	0.000215316	0.000269499	0.000172017	0.00037457	0.000249757	0.000249303	0.000279362	0.000247865	0.000298147	0.000191624	0.000292741
K19003	0.000226972	0.000246925	0.000207417	0.000207896	0.000290829	0.000148114	0.000221881	0.000257796	0.000222691	0.00023547	0.000279098	0.000425984	0.000329051	0.000293048	0.000350927	0.000367032	0.000298628	0.000339046	0.000457963	0.000646191	0.000525851	0.000265789	0.000400291	0.000370836	0.000328726	0.000329082	0.000404005	0.000305005	0.000183683	0.000187758	0.000189169	0.000201615	0.000182824	0.00029081	0.000189597	0.000300906	0.000224769	0.00017689	0.000195783	0.000157017	0.000214277	0.000234215	0.000187331	0.000265846	0.000198553	0.000266543	0.000257218	0.000239458	0.000234759
K19002	0.000297486	0.000260096	0.000248438	0.000267913	0.000379171	0.000247555	0.000435876	0.00028946	0.000274307	0.000263479	0.000319268	0.00014578	7.53135e-05	0.000401372	0.000141075	0.000191069	0.000114239	0.000202597	6.9585e-05	0.00018577	8.48589e-05	0.000114682	0.000167507	0.00012853	0.000126846	0.000107125	0.000140637	0.000132999	0.000291266	0.000281645	0.000280181	0.000295523	0.000337628	0.000432774	0.000272311	0.000298175	0.000409549	0.000261889	0.000355896	0.000249226	0.000273478	0.00033226	0.000225785	0.000335021	0.000440922	0.000237122	0.000391669	0.000282076	0.000411162
K18979	0.000452939	0.000301449	0.000423697	0.00036633	0.000257973	0.000466212	0.000486902	0.000504365	0.000482707	0.000507431	0.000459723	0.000303056	0.000336699	0.000443411	0.000326891	0.000346819	0.000396207	0.000417922	0.000211767	0.000266522	0.000265936	0.000329674	0.000296869	0.000338144	0.000233748	0.000230172	0.000319391	0.00036083	0.000304475	0.000424073	0.000385864	0.000345665	0.000391938	0.00041687	0.000445112	0.000471094	0.000550173	0.000441278	0.000467281	0.00054538	0.000458983	0.000432961	0.00044754	0.00037552	0.000550109	0.00039854	0.000384702	0.000384572	0.000492548
K18954	0.00120411	0.00102605	0.00136053	0.0010147	0.00151898	0.00123506	0.00168095	0.0016844	0.00180327	0.0015635	0.00162092	0.00305427	0.00262162	0.00158477	0.00322054	0.00289127	0.00276206	0.00309116	0.0030435	0.00198812	0.00352816	0.00236464	0.00320137	0.00278475	0.00277051	0.00241505	0.00333618	0.00250864	0.00105364	0.00138853	0.00107239	0.00109995	0.000954982	0.00157961	0.00147174	0.00163724	0.00163711	0.00119454	0.00122046	0.0016939	0.00124016	0.00153408	0.00116992	0.00140117	0.00190928	0.00157322	0.00133414	0.00113815	0.00144416
K18941	0.000203805	0.000377909	0.000288419	0.000309393	0.000302226	0.000252066	0.000140094	0.000172398	0.000245835	0.000246995	0.000234367	0.000223057	0.00031035	0.000251293	0.00017349	0.000216361	0.000175859	0.000195433	0.000366305	0.000341252	0.000293268	0.000188708	0.000211049	0.000268172	0.000387619	0.000384388	0.000222091	0.000265315	0.000426897	0.000292474	0.000321893	0.000373597	0.000286754	0.000246017	0.000262562	0.000264601	0.000216824	0.000271382	0.000430346	0.000224473	0.000295238	0.000256351	0.000254387	0.000258728	0.000187149	0.000277948	0.00024455	0.000276934	0.000181639
K18940	9.72026e-05	0.000168216	0.000147922	0.00014232	0.000155739	0.00016563	0.000154984	0.000137685	0.000153587	0.000109998	0.000135779	0.000154515	0.000175523	0.000299153	0.000170442	0.000197695	0.000141745	0.00016425	0.000202161	0.000306172	0.000222756	0.000107659	0.000195929	0.000201733	0.000257771	0.000209659	0.000155564	0.000164122	0.000212027	0.000200811	0.000244037	0.000163112	0.00014796	0.000136905	0.000142348	0.000243781	0.000168989	0.000167906	0.00019144	0.000188003	0.00012836	0.00024898	0.000224857	0.0001577	8.52974e-05	0.000169425	0.000261749	0.000180571	0.000288575
K18929	7.60431e-05	8.14844e-05	0.000111405	8.91615e-05	0.00010781	9.67265e-05	0.00018235	0.00014807	0.00014759	0.000142138	0.00013419	8.54269e-05	0.000101149	0.000172232	8.36555e-05	0.000107001	8.78324e-05	0.000108371	9.94463e-05	0.000197756	0.000128408	5.8442e-05	0.000114755	9.79542e-05	0.000141457	9.28255e-05	0.000102828	9.50767e-05	0.000115895	8.78417e-05	6.94128e-05	9.98823e-05	7.532e-05	0.000148549	8.31396e-05	0.000130575	0.000175068	0.000117496	0.000129605	0.00013597	0.000105662	0.000145349	2.58014e-05	0.00017528	0.00018367	0.000123964	0.000110302	7.84011e-05	0.000125548
K18928	7.05067e-05	7.67135e-05	9.52004e-05	7.59513e-05	9.63366e-05	8.76765e-05	0.000169242	0.00013794	0.000140653	0.000134837	0.000119339	8.29969e-05	9.74257e-05	0.000160138	7.30912e-05	0.000107001	8.78324e-05	0.000108371	9.94463e-05	0.000197756	0.000113729	5.8442e-05	0.000114755	8.8814e-05	0.000135108	9.28255e-05	0.000102828	9.50767e-05	9.51215e-05	7.87236e-05	6.36253e-05	7.68966e-05	7.12101e-05	0.000135555	6.87117e-05	0.000117381	0.000165265	0.000114204	0.000116514	0.000117541	8.47148e-05	0.000129231	2.20728e-05	0.000162467	0.000173932	0.000112306	0.000102145	6.67269e-05	0.000115753
K18909	0.000369324	0.000189485	0.000267182	0.000218632	0.000206141	0.000208436	0.00020227	0.000189647	0.000174962	0.000213347	0.000259351	0.000288511	0.000265974	0.00023407	0.00022325	0.000243477	0.000317344	0.000303872	0.000300566	0.000110484	0.000255696	0.000343561	0.000177033	0.000257253	0.000191635	0.000246412	0.000311407	0.000291226	0.000197046	0.00021342	0.0001705	0.000351751	0.000191741	0.000162978	0.000268359	0.00021084	0.000194893	0.000144391	0.000283448	0.000266039	0.000363369	0.000155862	0.000232996	0.000143947	0.000206796	0.000220679	0.00018804	0.000244127	0.000191554
K18908	0.00112802	0.00123993	0.00148603	0.00150911	0.0014197	0.00145426	0.00152616	0.00122949	0.00145743	0.0013014	0.00120547	0.00152825	0.00153678	0.00138726	0.00119843	0.0014787	0.00147871	0.0015005	0.00181368	0.00134298	0.00151547	0.00138439	0.00141843	0.00167165	0.00159806	0.00163492	0.00151372	0.0015905	0.00178675	0.00155866	0.00172743	0.00162093	0.00153886	0.0013404	0.00144361	0.00143288	0.00150832	0.00150857	0.00161671	0.00145206	0.00129497	0.00129631	0.0017173	0.00146196	0.00133024	0.00125481	0.00139736	0.00130469	0.00138434
K18904	0.000281533	0.000216518	0.000202383	0.000146438	0.000184167	0.000164816	0.000212297	0.000212979	0.000214511	0.000232196	0.000216696	0.000271467	0.000278318	0.000253592	0.000343538	0.000253111	0.000299085	0.000258874	0.00022127	0.000239263	0.000226844	0.00039147	0.000319843	0.000224219	0.000194665	0.000203624	0.000267328	0.000208433	0.000130252	0.000156338	0.000108817	0.000132523	0.000195838	0.000200544	0.000220019	0.000166068	0.000195894	0.000144876	0.00016404	0.00020476	0.00030965	0.000215747	6.64579e-05	0.000197521	0.000257815	0.000203342	0.000144523	0.000119258	0.000150062
K18890	0.000201374	0.000149093	0.000238972	0.000200169	0.000263763	0.000169538	0.000201958	0.000151939	6.2669e-05	0.000183414	0.000224575	6.90212e-05	0.000106008	8.98702e-05	5.0123e-05	0.00010698	6.78967e-05	0.000134059	9.53187e-05	0.00012153	5.64022e-05	8.64958e-05	7.92142e-05	8.41439e-05	0.000130757	0.000137189	0.00011055	0.000134818	0.000181228	0.000186507	0.000145191	0.000245452	0.000306673	0.000190829	0.000150246	0.000146873	0.000136014	0.000119236	0.000246085	0.00012907	9.03027e-05	0.000117185	0.00026501	0.000164016	0.000232041	0.000144762	0.000169182	0.000201	0.000182283
K18889	0.000232427	0.000134926	0.000184016	0.000172648	0.000364835	0.000144965	0.000248097	0.000128036	5.87216e-05	0.000159665	0.000219987	9.13262e-05	0.000113013	0.000119546	5.0123e-05	0.000112911	7.49673e-05	0.000169068	9.77014e-05	0.000182891	6.032e-05	8.50836e-05	8.41053e-05	8.74647e-05	0.000144725	0.0001386	0.000102717	0.000161988	0.000166007	0.000186927	0.000132334	0.000207789	0.000253816	0.000174376	0.000123605	0.000164774	0.000154513	9.50019e-05	0.00020884	9.65811e-05	0.000103549	0.000151529	0.00016445	0.000179503	0.000269957	0.000130157	0.00015784	0.00013849	0.000160343
K18855	5.58043e-05	0.000104552	0.000139129	0.000156049	0.000111103	0.00014298	0.000123769	0.000107095	7.652e-05	0.000178104	0.000110658	4.92664e-05	0.00016016	0.000121035	5.60771e-05	9.13353e-05	3.8955e-05	9.57264e-05	0.00015578	0.000122361	7.50441e-05	0.000107505	6.29554e-05	9.26653e-05	9.51922e-05	8.33736e-05	6.23636e-05	4.50676e-05	9.38639e-05	0.000153274	0.000194075	0.000155786	0.000158361	7.45556e-05	0.000105823	0.000120631	0.000124557	0.000185085	0.000149863	0.000117398	8.22215e-05	0.000103472	0.000269483	0.000101173	9.23659e-05	0.000151528	8.87199e-05	6.83169e-05	8.63791e-05
K18843	0.000131965	0.000259913	0.000271896	0.000374901	0.000188169	0.000250229	0.000188341	0.000221424	0.000198856	0.000303734	9.7618e-05	0.000144774	0.000206736	0.000182077	4.73293e-05	0.00017142	9.07801e-05	0.000139615	0.000423103	0.000137108	0.000168682	0.000215359	0.000103182	0.000151852	0.000317523	0.000224167	0.000176678	0.00013148	0.00034182	0.000285069	0.0003462	0.000322471	0.000312748	0.000200879	0.000239652	0.000304266	0.000191772	0.000433692	0.000487884	0.000234469	0.000183797	0.000170941	0.000477452	0.000161299	0.000151967	0.00023572	0.000254174	0.000313446	0.000270677
K18831	0.000127315	0.000139313	0.000107847	9.94199e-05	0.000176761	0.000131868	0.000103519	0.000165717	0.000171334	0.000153548	0.000186691	0.00035164	0.000294831	8.60749e-05	0.000244078	0.000306888	0.00029124	0.00035506	0.000378527	9.27172e-05	0.00038696	0.000236802	0.000286201	0.000324503	0.000223536	0.000281766	0.000368355	0.000323392	0.000104214	0.000108385	9.10173e-05	0.000114022	4.08216e-05	0.000136312	0.000212282	0.000192835	0.000168829	0.000117725	9.03266e-05	0.000151956	0.000111231	0.000143753	8.35426e-05	0.000107752	0.000158257	0.00014327	0.00014562	0.000231136	0.000124108
K18785	7.21002e-05	0.000136248	0.000143161	0.000160238	0.000154676	0.000141912	0.000138137	0.00013325	0.000124714	0.000128836	0.000109265	0.000217715	0.000211253	0.000131267	0.000210139	0.000229029	0.000211978	0.00023572	0.000348854	7.86444e-05	0.00029965	0.000234506	0.000245642	0.000276832	0.000301139	0.000283588	0.000303436	0.000182896	0.000147924	0.000178251	0.000236545	0.000207656	0.000198794	0.000168383	0.000157764	0.000149932	0.000147033	0.000221688	0.000173396	0.000184015	0.000112668	0.000132886	0.000289587	0.000102362	0.000137755	0.00017322	0.000177825	0.00013874	0.000142026
K18707	0.000609388	0.000754023	0.000725032	0.000745255	0.000730102	0.000745639	0.000727212	0.000776573	0.000750223	0.000652925	0.000780222	0.00058912	0.000592263	0.000771516	0.000514259	0.000646615	0.000522007	0.000631369	0.00055025	0.00057857	0.000571046	0.000486306	0.000589703	0.000629211	0.000553037	0.000588139	0.000577182	0.000678626	0.000702756	0.000734337	0.000711055	0.00073024	0.000766101	0.000736371	0.000782316	0.000725442	0.000740228	0.000706129	0.000739437	0.000747446	0.000557921	0.000768975	0.000799662	0.000734948	0.000749999	0.000755472	0.000784823	0.000760417	0.000784231
K18704	7.02454e-05	7.15395e-05	0.000129428	0.000177948	0.000155591	9.99175e-05	0.000146121	6.8168e-05	0.00011404	0.000125263	6.68987e-05	7.32737e-05	5.46948e-05	0.000159479	8.31901e-05	8.0858e-05	0.000117066	8.99076e-05	7.70255e-05	1.54517e-05	8.89528e-05	0.000108478	0.000210143	0.000123312	0.000122863	9.53825e-05	0.000116851	8.64999e-05	0.000111818	0.00012644	0.000102094	0.000154677	0.000157568	0.000112622	9.70991e-05	9.383e-05	4.933e-05	8.92312e-05	0.000105954	0.000158488	0.000140114	0.000178733	9.29543e-05	0.000102229	7.69092e-05	0.000114606	0.000179529	3.68941e-05	0.000255382
K18700	0.000180036	0.000195356	0.000202801	0.000206104	0.000264459	0.000240964	0.00020814	0.00024249	0.000223726	0.000247874	0.000196177	0.000168499	0.000208869	0.000250791	0.000148304	0.000152858	0.000165961	0.000137077	0.000225398	0.00026558	0.000282016	0.00011858	0.000143059	0.00023223	0.000191931	0.000230718	0.000107322	0.000212751	0.000290588	0.000252908	0.000312372	0.000187913	0.000235556	0.000179639	0.000216787	0.000290317	0.000236183	0.000274823	0.000202105	0.000214393	0.000193608	0.00018039	0.000262392	0.000268421	0.000194391	0.000248995	0.00027013	0.000184738	0.000213839
K18697	0.00027754	0.000252091	0.000196693	0.000161501	0.000252883	0.000259143	0.000367892	0.000250283	0.000336764	0.000236006	0.000240463	0.000161476	6.56987e-05	0.000307232	0.000227085	0.000100495	0.000153567	0.000105172	7.07528e-05	0.00019102	9.51859e-05	9.63907e-05	0.000178019	0.000135664	9.0263e-05	5.62478e-05	6.80369e-05	9.67091e-05	0.000273442	0.000245279	0.000159676	0.000192881	0.000165984	0.000249947	0.000246271	0.000294855	0.000231005	0.00018338	0.000260029	0.000197013	0.000269946	0.000221746	0.000138067	0.000271294	0.000269862	0.000186778	0.000223281	0.00025545	0.000228091
K18691	0.000308174	0.000360891	0.000347627	0.000289322	0.000391562	0.000409465	0.000542136	0.00051883	0.000555185	0.000470229	0.000463356	0.000515281	0.000557172	0.000475471	0.0005988	0.000586742	0.000563946	0.000692951	0.000528537	0.000454835	0.000603334	0.000387132	0.000645212	0.000570749	0.000463703	0.000475679	0.000637532	0.000628542	0.000331302	0.000409903	0.000323619	0.000302553	0.0002769	0.000480301	0.000433218	0.000477876	0.000525059	0.00039379	0.000340899	0.000538867	0.000285571	0.000502754	0.00032769	0.000385163	0.00062962	0.000424728	0.000401536	0.000320001	0.000436372
K18682	0.00057113	0.000649703	0.000641846	0.000658088	0.000675279	0.000689459	0.000709103	0.000718034	0.000726309	0.000642031	0.000689689	0.000554057	0.000542141	0.000726161	0.000555141	0.000616256	0.000504751	0.000617836	0.000541061	0.000610865	0.000539592	0.000415545	0.000532429	0.000583286	0.000538019	0.000551776	0.000566775	0.000632135	0.000689435	0.000692884	0.000703656	0.000670394	0.000639755	0.000668022	0.00065883	0.000705587	0.00070799	0.000681668	0.000664141	0.000704682	0.000517026	0.000736196	0.00073452	0.000688888	0.000716144	0.000687486	0.000752682	0.000712381	0.000735667
K18676	0.000207866	0.000232067	0.000175475	0.000158602	0.000278343	0.000227659	0.000387508	0.000303908	0.000316358	0.000294024	0.000265593	0.000310005	0.000339783	0.000290137	0.000514864	0.000358119	0.000352936	0.000398989	0.000353408	0.000258133	0.00036457	0.000275484	0.000445809	0.000328992	0.00031369	0.000288191	0.000398728	0.000324736	0.000200777	0.000292748	0.000196009	0.000175444	0.000158513	0.000327074	0.000223048	0.000303948	0.000309536	0.000236657	0.00021227	0.000304647	0.000196105	0.000315802	0.00012649	0.000245888	0.000390276	0.000258568	0.000222719	0.000184608	0.000246466
K18675	0.000109107	0.000148676	0.000151837	0.000178161	0.000130977	0.000179402	4.8907e-05	5.71961e-05	2.23234e-05	8.32311e-05	0.000106433	5.26534e-05	0.000169531	6.17112e-05	8.76728e-05	9.81214e-05	5.15478e-05	6.26417e-05	9.96747e-05	6.41379e-05	0.000150136	7.92563e-05	5.69449e-05	0.000133159	0.000120784	0.000127398	6.09692e-05	9.15546e-05	0.00020068	0.000174854	0.000277189	0.000166884	0.000251478	0.000168651	9.91071e-05	0.000108598	0.000114179	0.000221589	0.000200752	9.82812e-05	0.000127816	6.59794e-05	0.000175739	0.000128424	3.90457e-05	9.95443e-05	0.000162514	0.00017913	0.000150406
K18672	0.000720239	0.000645084	0.000691576	0.00065972	0.000650002	0.000689076	0.000716562	0.000715721	0.000698184	0.000687269	0.000691022	0.000617512	0.000582467	0.000707916	0.000562636	0.000615137	0.000626539	0.000630667	0.00053125	0.000593299	0.000549788	0.000584117	0.000550785	0.000604464	0.000544666	0.000581402	0.000581689	0.000674622	0.000686363	0.000698026	0.00069886	0.000653632	0.000622999	0.000660896	0.000669915	0.000703128	0.000715353	0.000668985	0.00066038	0.000717288	0.000677505	0.000734223	0.00069816	0.00069654	0.000711687	0.000688943	0.000746161	0.000705747	0.000734344
K18581	0.000317128	0.000242938	0.000325945	0.000308465	0.000556396	0.000309173	0.000441486	0.000444863	0.000505318	0.000360721	0.000394537	0.00138633	0.0012614	0.000413297	0.00144008	0.00128871	0.00138572	0.00149709	0.00166417	0.00129884	0.00176461	0.00109246	0.00156828	0.00129953	0.00145809	0.00134634	0.00159045	0.00128049	0.000344661	0.000492636	0.000367239	0.000322379	0.000331165	0.000449135	0.000474294	0.000445627	0.00040484	0.000338887	0.000265971	0.000473771	0.000274073	0.000353959	0.000460689	0.000319698	0.00052086	0.000420788	0.000389675	0.000273971	0.000321822
K18577	1.22554e-05	1.82882e-05	2.40244e-05	2.35201e-05	6.90818e-05	1.44322e-05	2.12083e-05	2.05134e-05	1.6533e-05	2.30753e-05	2.17751e-05	0.000351671	0.000309399	2.70151e-05	0.000373922	0.00032505	0.000300688	0.000320619	0.000423823	0.000474944	0.000453671	0.000253412	0.000419847	0.000304173	0.000281423	0.000318063	0.000372041	0.000255617	3.03151e-05	1.1569e-05	1.87899e-05	3.28867e-05	1.47038e-05	2.54058e-05	1.27812e-05	2.93968e-05	1.90537e-05	6.77701e-06	2.9952e-05	2.4912e-05	2.12682e-05	1.57873e-05	7.84063e-06	2.98226e-05	1.94146e-05	2.37361e-05	1.96682e-05	5.43749e-06	2.21188e-05
K18555	4.91452e-05	7.66762e-05	9.35727e-05	5.89221e-05	6.37359e-05	4.86384e-05	8.71436e-05	8.88461e-05	0.000153322	7.03214e-05	8.41873e-05	0.000260699	0.000257684	7.63137e-05	0.000215767	0.000233443	0.000259511	0.000324026	0.000242755	0.000259507	0.000270747	0.000158907	0.00020579	0.000254068	8.72952e-05	0.000229998	0.000241435	0.000347425	9.38766e-05	7.39848e-05	7.22392e-05	8.03642e-05	3.47268e-05	6.42764e-05	0.00015652	6.96252e-05	0.000108293	2.56806e-05	7.74146e-05	0.000105915	2.50013e-05	0.000104051	7.22604e-05	7.016e-05	0.000112021	5.44441e-05	9.00817e-05	7.97193e-05	6.6267e-05
K18431	0.00016629	0.000304142	0.000190088	0.000222269	0.000162584	0.000213304	0.000379736	0.000310474	0.000253826	0.000313912	0.000219216	3.79317e-05	9.37102e-05	0.000259376	0.00013859	0.000121508	8.09216e-05	8.64662e-05	4.87353e-05	1.01573e-05	3.13987e-05	3.69535e-05	9.81058e-05	6.48032e-05	3.89636e-05	4.72055e-05	5.68041e-05	6.92246e-05	0.000252128	0.000230235	0.000165243	0.000183269	0.000216123	0.000286164	0.000158323	0.000182163	0.000379014	0.000385109	0.000221375	0.000283799	0.000164469	0.00028366	0.000244008	0.000310656	0.000371663	0.000209324	0.000202911	0.000209935	0.000250778
K18369	0.000100871	9.5136e-05	0.000125292	7.6529e-05	0.000122421	9.66298e-05	0.000220178	0.000180703	0.000158247	0.000152937	0.000137134	0.000124757	0.000163195	0.000156668	0.000170261	0.000142054	0.000142569	0.000218143	0.000139632	0.000241892	0.000157895	0.000118553	0.000182351	0.000159226	0.000196909	0.000120224	0.000168737	0.000180473	8.63383e-05	0.000117318	8.28427e-05	8.09432e-05	9.67388e-05	0.000184096	8.02209e-05	0.000124939	0.000201846	0.000145194	0.000130242	0.000157242	9.10045e-05	0.000159691	4.08746e-05	0.000182959	0.000212967	0.00014488	0.000124696	7.79642e-05	0.000162689
K18350	0.000198837	0.000429498	0.000363889	0.000339777	0.000267641	0.000266179	0.000227134	0.000219883	0.000255712	0.0002822	0.000185968	0.000190285	0.000169536	0.000203538	0.000188282	0.000165027	0.000174623	0.000160582	0.000237597	0.000328655	0.000159429	0.00019195	0.000226369	0.000239314	0.00031116	0.000315839	0.000201847	0.00021759	0.000436533	0.000370913	0.000452762	0.000373501	0.00039279	0.0002639	0.000241518	0.00030292	0.000255942	0.000410499	0.000329463	0.000295486	0.000211096	0.000248266	0.000436557	0.000304489	0.000224905	0.000257222	0.000276363	0.000300954	0.000215882
K18349	0.000350042	0.000663469	0.000710302	0.000730206	0.00048232	0.000545055	0.000445817	0.000446479	0.000445762	0.000462189	0.000384487	0.000253794	0.000392406	0.000358234	0.000239385	0.000336372	0.000355165	0.000274688	0.000422151	0.000312015	0.000320662	0.000358636	0.000351646	0.000482485	0.00049598	0.000592937	0.000353893	0.000435542	0.000748829	0.000585204	0.000679466	0.000820567	0.000717336	0.000514603	0.000518147	0.000501734	0.000424645	0.000697817	0.000705522	0.000510493	0.000399939	0.000413326	0.000961784	0.000501122	0.000360712	0.000501107	0.000520562	0.000662829	0.000508399
K18345	0.000143439	0.000308861	0.000235105	0.000318733	0.000174732	0.000193593	0.000148932	0.000187724	0.000166468	0.000190739	0.000183232	6.01908e-05	9.60823e-05	8.44275e-05	4.82395e-05	9.45763e-05	6.08609e-05	9.33659e-05	0.000152815	0.000118015	6.65832e-05	0.000131897	7.97291e-05	0.000105019	0.000156447	0.000143395	0.000156042	7.76596e-05	0.000272276	0.00021043	0.00024158	0.000285132	0.000226513	0.000242203	0.000192527	0.000198802	0.00010763	0.000302465	0.000307625	0.000156482	0.000178648	0.00012523	0.000401646	0.00023294	0.000113372	0.000156098	0.000238381	0.000320708	0.000213494
K18332	0.0004125	0.000312839	0.000278506	0.000312127	0.000393917	0.000319004	0.000244066	0.000232319	0.000200638	0.000321847	0.000266193	0.000430254	0.000394703	0.000321142	0.000413185	0.000348819	0.000316298	0.000306678	0.000327834	0.00062508	0.000316659	0.000463614	0.0003479	0.00031833	0.000316288	0.00031785	0.000283334	0.000288611	0.000250548	0.000287754	0.000370719	0.000240633	0.00033657	0.000293134	0.000289526	0.000251872	0.000233515	0.000262238	0.000271907	0.000203613	0.000370732	0.00023313	0.000251027	0.000317749	0.000239638	0.00029082	0.000373614	0.000251291	0.000240386
K18331	0.000169342	0.000217994	0.000158265	0.000229601	0.00031029	0.000268915	0.000208203	0.00017209	0.000100092	0.000157174	0.000221556	0.000321752	0.000314951	0.000210797	0.000258213	0.000291554	0.00020906	0.000257541	0.000271922	0.000561176	0.000275178	0.000247267	0.000356463	0.000256002	0.000248434	0.000265236	0.000228256	0.000261048	0.000178327	0.000243387	0.000277807	0.000162178	0.000283733	0.000227245	0.000211646	0.000191596	0.000165668	0.000199557	0.000185082	0.00014717	0.000137975	0.000145057	0.000187612	0.000235434	0.000189168	0.000185614	0.000244251	0.000154126	0.000191452
K18330	0.000114887	0.000111269	9.51361e-05	0.000140857	0.000231872	0.000169548	0.000159249	9.07212e-05	5.51006e-05	7.82737e-05	0.000141767	0.000213413	0.000258387	0.000128731	0.000253127	0.000217542	0.000194121	0.000224644	0.000228025	0.000342598	0.000270672	0.000161778	0.000261295	0.000225105	0.000245792	0.000196939	0.000202384	0.000220336	0.000157581	0.000163482	0.000207635	0.000107105	0.0001043	0.000148271	9.61177e-05	0.000142144	0.000124648	0.000148006	0.000114768	0.000109979	6.66369e-05	0.000105961	0.000132432	0.000179646	0.000145062	0.000115251	0.000137633	0.000109826	0.000107616
K18303	0.000119131	7.23989e-05	0.000185767	0.000160558	0.000162771	0.000182244	0.00014531	0.000202916	0.00022625	0.000178148	0.000201108	0.000251031	0.000233647	0.000212231	0.00034879	0.000211536	0.000244489	0.000299391	0.000247868	0.000238009	0.000302601	0.000198052	0.000269296	0.000243719	0.000322021	0.000203996	0.000256596	0.000242057	0.000105028	0.000191919	0.000176761	0.000110914	0.000162316	0.000157464	0.000200679	0.000210083	0.000162406	0.000176155	0.000123242	0.000219777	0.00011951	0.00015687	0.000299011	0.000125855	0.000186415	0.000211677	0.000171562	0.000107979	0.000182971
K18302	0.00010865	6.24519e-05	0.000196753	0.000167553	0.000183218	0.000189127	0.000131707	0.000216743	0.000254024	0.000193211	0.000214402	0.000261274	0.000229806	0.000237411	0.000234626	0.000218503	0.000228705	0.000259387	0.000274417	0.000289004	0.000319964	0.000209208	0.000292871	0.000250273	0.000336293	0.000198088	0.000281336	0.000203449	0.000126385	0.00018734	0.000181464	0.000145528	0.000164228	0.000157594	0.000236858	0.000238386	0.000139233	0.000140959	0.000129817	0.000240695	0.00015076	0.000171924	0.000295701	0.000142292	0.000183699	0.000250969	0.000190516	0.000134881	0.000179081
K18234	0.000219017	0.000249523	0.000214613	0.000258911	0.000369142	0.000248581	0.000268995	0.000302723	0.000259642	0.000223227	0.000256235	0.000443298	0.000405476	0.00033121	0.000411221	0.000391258	0.000379475	0.000323302	0.000417929	0.000158665	0.000421701	0.000317453	0.000478414	0.000380633	0.000533533	0.000441074	0.000353801	0.000372002	0.000309262	0.000372111	0.000316008	0.000249753	0.00021151	0.000326434	0.000272138	0.000343383	0.000257927	0.000262325	0.000223732	0.000243703	0.000218339	0.000350918	0.000269244	0.000305285	0.000233426	0.000320797	0.000257977	0.000245761	0.000285739
K18220	0.000234801	0.000439821	0.000397362	0.000453577	0.000253918	0.000421667	0.000351834	0.000360447	0.000325652	0.000322534	0.000363636	0.00013465	0.00015587	0.000395104	8.46002e-05	0.000189958	0.000125853	0.000106758	0.000163441	0.000130699	0.000135516	0.000151175	0.000154093	0.000189235	0.000219257	0.000168488	0.000126326	0.000137068	0.00045538	0.000316957	0.000406219	0.000464884	0.000406982	0.000317277	0.000337711	0.000337611	0.000382098	0.000456701	0.00056817	0.000322546	0.000344559	0.000376277	0.000388946	0.000353502	0.000312688	0.000326825	0.000341796	0.000320427	0.000368462
K18218	7.77933e-05	0.000205229	0.000108773	0.000166783	0.000135599	0.000103583	0.000118106	8.18738e-05	0.000111728	0.000124482	8.79282e-05	9.32891e-05	0.00017486	0.000109715	3.81455e-05	0.00011742	9.10882e-05	8.22718e-05	0.000184857	0.00011082	0.000128799	8.20273e-05	9.41373e-05	0.000141273	0.000159522	0.000148725	7.20536e-05	0.000117971	0.000327811	0.000174144	0.000178639	0.000177625	0.00014883	0.000164665	9.94231e-05	0.000146571	0.000159619	0.000240846	0.000131198	0.000116334	0.000123484	9.72121e-05	0.000222579	0.000193912	9.37467e-05	0.000118815	0.000141924	0.000127667	8.14348e-05
K18197	0.000222719	0.00012514	0.000195486	0.000166142	0.000322991	0.000213529	0.000192373	0.000234031	0.000205117	0.00022639	0.000246055	0.000484973	0.000344079	0.000281899	0.000578674	0.000494092	0.00040945	0.000441708	0.000519183	0.000198413	0.000526859	0.000386536	0.000563626	0.00040517	0.000417787	0.000378827	0.000579962	0.000287488	0.000104521	0.000197645	0.000167502	0.000121446	0.000183035	0.000154436	0.000202286	0.000232079	0.000191411	0.000174236	0.000144855	0.00019802	0.000130471	0.00014132	0.000289498	0.000183038	0.000240711	0.000206224	0.000178919	0.000177919	0.000213432
K18139	0.000642603	0.000483802	0.000562903	0.000409717	0.000666264	0.000548309	0.000736555	0.00075912	0.000836314	0.000696505	0.000694891	0.00106995	0.00101171	0.000686023	0.0012322	0.00101788	0.00111413	0.00119394	0.00103435	0.0011291	0.00125812	0.000940789	0.00122094	0.00105102	0.000969708	0.0009034	0.00120074	0.00104282	0.000421838	0.000603665	0.000462407	0.00043601	0.000400016	0.000632407	0.000610471	0.000677912	0.00067666	0.000506636	0.000477326	0.000773196	0.000599137	0.000682814	0.000499135	0.00060134	0.000859684	0.000692418	0.000542152	0.000482709	0.000613577
K18138	0.000191578	0.000353081	0.000248757	0.000239859	0.000351984	0.000250451	0.000307873	0.000334064	0.000407236	0.000247827	0.000376801	0.000508181	0.000543461	0.000353645	0.000505037	0.000544743	0.00052174	0.000605666	0.000483404	0.000468607	0.000594573	0.000374581	0.000566181	0.000526963	0.000460137	0.00045397	0.000591639	0.000561498	0.000184516	0.000258789	0.00017771	0.000252945	0.00015111	0.000347399	0.000346111	0.000276559	0.000297926	0.000187907	0.000248732	0.000328626	0.000216288	0.000336981	0.000136614	0.000309608	0.000406588	0.000336477	0.000233974	0.000257967	0.000226522
K18122	8.69223e-05	9.04816e-05	0.000152213	0.000177572	6.85154e-05	0.000190484	0.000152989	0.000169901	0.000200885	0.00014579	0.000133189	7.57495e-05	4.09069e-05	0.000187072	5.92113e-05	6.43435e-05	7.82449e-05	8.2327e-05	7.6754e-05	4.60875e-05	6.07017e-05	7.26806e-05	7.87815e-05	9.76311e-05	0.000135761	8.50843e-05	8.05595e-05	9.78299e-05	0.000179358	0.000161856	0.000135567	0.000128549	0.000175295	0.0001023	0.000148562	0.000178867	0.000249651	0.000222608	0.000135617	0.000160481	0.000136345	0.000194482	0.00022769	0.000121784	0.000134981	0.000133456	0.000157832	7.76043e-05	0.000124433
K18104	6.22631e-05	9.51261e-05	7.30185e-05	5.64518e-05	9.27354e-05	8.19808e-05	4.8685e-05	0.000100186	0.000115079	8.67896e-05	0.000119071	0.000134218	0.000136716	7.45528e-05	6.17347e-05	0.00013891	0.000165896	0.000207843	0.000110278	1.64483e-05	0.000146068	0.000102834	9.08315e-05	0.000199273	8.27764e-05	0.000187847	0.000170248	0.000255947	8.83413e-05	7.1042e-05	0.000169337	8.11762e-05	3.36617e-05	7.50588e-05	0.000164447	0.000121548	0.000111555	6.93118e-05	4.95035e-05	9.76103e-05	5.0878e-05	0.000107916	9.18142e-05	5.76344e-05	0.000100398	7.71963e-05	0.000152091	0.000145189	6.50705e-05
K17947	0.000181891	0.000279634	0.000226891	0.000186879	0.000178352	0.000248007	0.000497511	0.000399197	0.000341248	0.000441985	0.000289974	1.28725e-05	1.71816e-06	0.000408597	1.99083e-05	0.000121895	5.02616e-06	2.65802e-06	0	0	1.97069e-05	8.94314e-06	7.25168e-06	4.89152e-06	1.20868e-05	0	1.71661e-05	6.91249e-06	0.000214936	0.000192288	0.000141856	0.000138547	0.000203672	0.000352086	0.000112957	0.000248773	0.000518454	0.000380047	0.000294388	0.000295748	0.000162521	0.000366498	3.04312e-05	0.000436984	0.000525088	0.000265025	0.000267883	0.000137781	0.000377356
K17836	0.000723272	0.000610442	0.000693518	0.00060577	0.000672044	0.000674548	0.000720852	0.000739501	0.000923676	0.00071322	0.000792233	0.000861309	0.000855228	0.00063376	0.000804971	0.000823216	0.000898929	0.00107573	0.000742528	0.000512331	0.000885893	0.000741263	0.000778539	0.000921283	0.000540622	0.000786291	0.000966398	0.00108537	0.000608845	0.000685156	0.000596282	0.000646963	0.000519654	0.000706414	0.000903249	0.000716233	0.000727605	0.000562984	0.000559459	0.000852768	0.000672123	0.000747404	0.000718342	0.000567453	0.000840272	0.000742046	0.000597218	0.000767372	0.000663796
K17828	0.00050396	0.000628447	0.00057514	0.000654803	0.000633291	0.000653248	0.000683099	0.000638939	0.000644145	0.000627011	0.00063263	0.000539818	0.000532804	0.000615716	0.000468538	0.000610633	0.000522887	0.000593137	0.000571084	0.000609924	0.00061026	0.000421016	0.000551031	0.000610719	0.000564861	0.000621786	0.00059641	0.000658321	0.00068641	0.000632221	0.00066033	0.000592779	0.000615085	0.000641032	0.000609449	0.000631899	0.000657071	0.000688147	0.000607912	0.000617339	0.00048417	0.000681984	0.00071543	0.000652686	0.000660735	0.000577203	0.000647628	0.000621475	0.000619189
K17752	3.67603e-05	5.58565e-05	6.31793e-05	0.000155372	8.10052e-05	0.000224312	8.40522e-05	6.67234e-05	3.45978e-05	9.56631e-05	9.23566e-05	0.000103271	0.000237164	9.4187e-05	4.92788e-05	0.000114399	0.000130802	0.000101632	0.000145248	0.00031649	0.000164703	6.57896e-05	0.000152577	0.000119997	0.00012818	0.00017105	6.42368e-05	0.000189563	0.000115436	0.000157427	0.000224101	6.54667e-05	8.15683e-05	4.72482e-05	9.72959e-05	0.000112071	0.000111126	0.000180947	0.000112888	7.79786e-05	2.61437e-05	6.06772e-05	0.000222686	9.18434e-05	3.30099e-05	7.54116e-05	7.8196e-05	9.72322e-05	0.000103407
K17734	0.000179977	0.000246521	0.000220232	0.000235958	0.000252719	0.000162803	0.000214241	0.00022714	0.000243205	0.000174749	0.000212125	0.000332496	0.000361762	0.000152544	0.000316408	0.000312063	0.000318768	0.000448967	0.000369847	0.000324815	0.000384456	0.000269659	0.000345944	0.000382801	0.000291308	0.000341257	0.00039814	0.000431598	0.000269213	0.000257577	0.000206857	0.000226433	0.000175807	0.000277173	0.000297361	0.000245755	0.000187489	0.000215808	0.000167238	0.000247404	0.000160391	0.000240647	0.000310294	0.000163271	0.000232036	0.000214713	0.000195237	0.000352643	0.000193856
K17733	0.00023762	6.36497e-05	0.000129542	8.32654e-05	6.22007e-05	0.000110798	7.53224e-05	0.000136721	0.000111782	0.000166582	0.000128377	0.000160603	0.000100241	0.00010315	0.00019868	8.95425e-05	0.000183059	0.000100859	0.000111326	5.38222e-05	0.000129056	0.000262019	0.000104077	0.00010492	8.24534e-05	9.92628e-05	0.000129359	7.00143e-05	6.58646e-05	8.49538e-05	0.000103309	4.75202e-05	6.25588e-05	5.72239e-05	0.000113864	0.000130118	0.000114486	0.000104855	6.12905e-05	0.000120102	0.000233932	8.02584e-05	0.000149147	8.55996e-05	0.00010634	0.000125038	9.29334e-05	0.000111779	0.000103509
K17732	0.000259288	0.000387979	0.000258254	0.000258249	0.000373503	0.000270765	0.000307268	0.000375545	0.00035903	0.000299825	0.000380984	0.000453873	0.000362852	0.000363169	0.000283048	0.00043329	0.000293352	0.000393922	0.000325725	0.000478702	0.000386556	0.0003519	0.000383033	0.000354953	0.000243985	0.000322835	0.000372752	0.000395747	0.00021484	0.000236083	0.000149958	0.000239315	0.000322249	0.000364992	0.000461276	0.00027371	0.000307084	0.000225676	0.000253222	0.000298143	0.000245027	0.000292962	0.000163523	0.000381061	0.000350459	0.000354225	0.000291571	0.00034515	0.000283147
K17472	0.000108272	0.000171054	0.000148071	0.000204599	0.000127441	0.000212648	0.000157189	0.000109464	0.000156695	9.81073e-05	0.000117415	0.000108675	3.5686e-05	0.000101199	0.000100153	7.50456e-05	5.65058e-05	6.69477e-05	4.73406e-05	5.92509e-05	3.01242e-05	9.02587e-05	0.000102568	7.83849e-05	6.99221e-05	3.15078e-05	7.34822e-05	4.10157e-05	0.000196785	0.000146358	0.000169738	0.000164414	0.000144097	0.000185187	0.000134916	0.000104698	8.5255e-05	0.000179391	0.000146869	9.679e-05	0.000135044	0.000108361	0.000220592	0.000132939	0.000104861	0.000120393	0.000124688	0.000229776	0.000109219
K17363	6.72539e-05	6.4201e-05	6.40137e-05	9.09148e-05	0.000107488	8.84513e-05	0.000252023	4.68755e-05	6.61625e-05	0.000242315	8.8747e-05	0.000101506	8.60785e-05	0.000138676	0.000111617	0.000140084	0.000154763	4.63625e-05	0.000179184	0.000162467	0.000147812	6.23046e-05	0.000100668	0.000130669	0.000249852	0.000104251	0.000156907	7.06446e-05	0.000167061	7.49785e-05	6.62346e-05	0.000118176	0.000131677	3.81182e-05	6.65512e-05	0.000155844	6.4498e-05	0.000118194	0.000176916	0.000129077	0.000143675	7.81042e-05	5.76733e-05	0.00027659	0.000123312	0.000181152	7.44899e-05	3.53266e-05	9.82234e-05
K17320	0.000485893	0.0005295	0.000464478	0.000615461	0.000877666	0.000536072	0.000500388	0.000353257	0.000250108	0.000508504	0.000551119	0.000459202	0.000683831	0.000518224	0.000506117	0.000530793	0.000245467	0.000966595	0.000693335	0.00215636	0.000590729	0.000527328	0.000761473	0.000540485	0.00062517	0.000905024	0.000526808	0.00040909	0.000575908	0.000549171	0.000543897	0.000645475	0.000783998	0.000429672	0.000574229	0.000436218	0.000540739	0.000632724	0.000816757	0.000370403	0.000418984	0.000264592	0.000703211	0.000500265	0.000482541	0.000452207	0.000580576	0.000507863	0.000565708
K17319	0.000483537	0.000531005	0.000466691	0.000610631	0.000870449	0.000525684	0.000493406	0.000352423	0.000247392	0.000495595	0.00054453	0.000466171	0.000680453	0.000511344	0.000500101	0.000535241	0.000248122	0.000953511	0.000692951	0.00213353	0.00058495	0.000529309	0.000774018	0.000535488	0.000625174	0.000902336	0.000512474	0.000409247	0.000589286	0.000545009	0.000546819	0.000674515	0.000800964	0.000428853	0.000549288	0.000437101	0.000545343	0.000637062	0.000812055	0.000378634	0.000439861	0.00026573	0.000674725	0.000497416	0.000477609	0.000444763	0.000569563	0.00051159	0.000562827
K17318	0.0004413	0.000567981	0.000540025	0.000666356	0.000871717	0.000554317	0.000594332	0.000338178	0.000291365	0.000609984	0.000607923	0.000415042	0.000667391	0.000463705	0.000489415	0.000467093	0.000294301	0.00080242	0.000661767	0.00180812	0.000592822	0.000580405	0.000735083	0.000553378	0.000627956	0.000701961	0.000505059	0.000393186	0.000679106	0.000553104	0.00056056	0.000759255	0.000795284	0.000469139	0.000511102	0.00049147	0.000600933	0.000647232	0.000817901	0.000418885	0.000486195	0.000283767	0.000788704	0.000510935	0.000400668	0.000524599	0.000537867	0.000610028	0.000631606
K17249	0.000198127	0.000204055	0.00022724	0.000227475	0.000339049	0.000134556	0.000369522	0.000257014	0.000287775	0.000269007	0.000232873	0.000183436	0.000148962	0.000268426	0.000180017	0.000203344	0.000190299	0.000223658	0.000238986	0.000248377	0.000206877	0.000177678	0.000178483	0.000195413	0.000302478	0.000225426	0.000240785	0.000192825	0.000303022	0.00021729	0.000237726	0.000229263	0.000243427	0.000341792	0.000248209	0.000239747	0.000226435	0.000231061	0.000222472	0.00020927	0.000198134	0.00031006	0.000209679	0.000306057	0.000300285	0.000242364	0.000246088	0.000325615	0.00026162
K17248	0.000160939	0.000199693	0.000208904	0.000200122	0.000268374	0.000186592	0.000359584	0.000276643	0.000300575	0.000271216	0.000317381	0.000143631	0.000112168	0.000339581	0.000199064	0.000176334	0.000165947	0.000214069	0.000168274	4.31978e-05	0.000181995	0.000175197	0.000136579	0.000215338	0.000250655	0.000148626	0.000194443	0.000142839	0.000235004	0.000228041	0.000192142	0.00020877	0.00022044	0.000323159	0.000182237	0.000282004	0.000268758	0.000211485	0.000208716	0.000249241	0.000185488	0.000280054	0.000176991	0.000271999	0.000322477	0.000247498	0.000217011	0.000275969	0.000220852
K17103	0.000460426	0.000422591	0.000424421	0.000352336	0.000392445	0.000393742	0.000418219	0.000471012	0.000492576	0.00041207	0.000455449	0.00048074	0.000436171	0.000447569	0.00046153	0.000420762	0.000499917	0.000471374	0.000324287	0.000545656	0.000428578	0.000491979	0.00043552	0.000433935	0.000303793	0.000330562	0.000487174	0.000457665	0.000318547	0.000399263	0.000300694	0.000314109	0.000352504	0.000426067	0.000525902	0.000406703	0.000411472	0.000370953	0.00034442	0.000496863	0.00045802	0.000437332	0.000410192	0.000375016	0.000492383	0.000408663	0.000383301	0.000388214	0.000447673
K17077	0.000227218	0.00024188	0.000263839	0.000373216	0.000267678	0.00036317	0.000247053	0.000152096	0.000195873	0.000210818	0.000235068	0.00014118	0.0001843	0.000220985	8.49559e-05	0.000184991	0.000144796	0.000128273	0.000183554	0.000217799	0.000150466	0.000144241	0.000163965	0.000201481	0.000261275	0.000231026	0.000136182	0.000215134	0.000387892	0.000286255	0.000340845	0.000399364	0.000378711	0.000200475	0.00024071	0.000249096	0.000284113	0.000348631	0.000427703	0.00019911	0.000274342	0.000228097	0.000303329	0.000245656	0.000176653	0.000229407	0.000235171	0.000246475	0.000262213
K16927	0.000103158	0.000176621	0.000222695	0.000272029	0.000127243	0.000256316	8.85523e-05	9.81852e-05	6.24259e-05	0.000120645	0.000155939	7.6377e-05	0.000158259	9.80927e-05	5.95256e-05	0.000117373	0.000105128	7.97678e-05	0.00017039	3.5407e-05	0.000143277	0.00010989	0.00012834	0.000178507	0.000179112	0.000194308	8.27938e-05	0.00013478	0.000241713	0.000194575	0.000316672	0.00030212	0.000273062	0.000162692	0.000148526	0.000176264	0.000134191	0.000261389	0.000249494	0.00018492	0.000151705	8.44836e-05	0.000299284	0.000139209	7.05281e-05	0.000143132	0.000182095	0.000189159	0.000147592
K16899	0.00031116	0.000417367	0.000500553	0.000549514	0.000343557	0.000496418	0.000343957	0.00038603	0.00037163	0.000386856	0.000457349	0.000316703	0.000381817	0.000427474	0.000320231	0.000345331	0.000332608	0.000307151	0.000347123	0.000342911	0.000360113	0.000351293	0.000429375	0.000393159	0.000414894	0.00041947	0.000349621	0.000362287	0.000487131	0.000439439	0.000476294	0.000498592	0.000631022	0.000391555	0.000466883	0.000464785	0.000384501	0.000436519	0.000485437	0.000395513	0.000375597	0.000457083	0.000549189	0.000389403	0.000299134	0.00043264	0.000393522	0.000435922	0.00039613
K16898	0.000738893	0.000667717	0.000735638	0.000740558	0.000696016	0.000737193	0.000731192	0.000712853	0.000710692	0.000738618	0.000733013	0.000645491	0.000619635	0.000731995	0.000597473	0.000652959	0.000609234	0.00064724	0.000519794	0.000644555	0.000518812	0.000650377	0.000596092	0.000616649	0.000506279	0.000595081	0.000604991	0.000667085	0.00069816	0.000697055	0.000733145	0.000680833	0.00077799	0.000724126	0.000770447	0.000712018	0.00071784	0.000678525	0.000684604	0.000734263	0.000717661	0.000759832	0.000723113	0.000705418	0.000718221	0.000705589	0.000755372	0.000728096	0.000744865
K16870	0.000409899	0.000556718	0.000462527	0.000439857	0.00045868	0.000545071	0.000858181	0.00074559	0.000675672	0.000699915	0.000604378	0.000558121	0.000527162	0.00062264	0.000689114	0.000639669	0.000569322	0.000661373	0.000573425	0.000170181	0.000600217	0.00046059	0.000627403	0.000613301	0.000455112	0.000519707	0.000681451	0.000588956	0.000474036	0.000522625	0.00042138	0.000391581	0.00041636	0.000705043	0.000466111	0.000627952	0.000881612	0.000692656	0.000540169	0.000688386	0.000380266	0.000678587	0.000377861	0.000647443	0.000861905	0.000513916	0.000560242	0.00053056	0.000658406
K16868	0.000125991	0.000230328	0.000191797	0.000244754	7.41935e-05	0.000263104	8.70905e-05	0.000118099	6.33544e-05	0.000123579	0.000190589	1.4386e-05	3.05411e-05	6.42738e-05	7.20438e-05	5.92663e-05	2.52322e-05	3.87983e-05	3.35958e-05	5.01011e-05	1.23955e-05	3.54001e-05	2.57479e-05	3.54663e-05	2.28582e-05	1.8303e-05	8.02253e-05	8.05858e-06	0.000180958	0.000160811	0.000411267	0.00024436	0.000223167	0.000207016	0.000157624	0.000144549	0.000101826	0.000252627	0.000228162	0.000133283	0.000116415	0.000100951	0.000252008	9.75939e-05	0.000107977	0.00016084	0.000305842	0.000232436	0.000185726
K16789	0.000172903	0.000207735	0.000226202	0.000299024	0.000241172	0.000248651	0.000194832	0.000156561	0.000149887	0.000174354	0.000156405	9.92318e-05	0.000158121	0.000189884	6.62617e-05	0.000148015	0.000116459	0.000132957	0.000153603	0.000101562	0.000126005	0.00010796	0.000101011	0.000153941	0.000238896	0.000192334	0.000124964	0.000185504	0.000324619	0.000269966	0.000279124	0.000315153	0.000291075	0.000176453	0.000184545	0.000217153	0.000231272	0.000258386	0.00029639	0.000177783	0.000196508	0.000202768	0.000302609	0.000220872	0.000161923	0.000213702	0.000169773	0.000226821	0.000201166
K16788	0.000109138	0.000145238	0.000113455	0.000181107	0.000208695	0.000161561	0.000151982	0.000109092	7.94224e-05	0.000137338	0.000113194	6.71557e-05	0.00011207	0.00012423	6.2081e-05	0.000111277	0.000107824	0.000106615	6.20922e-05	0.000157559	4.60392e-05	9.88555e-05	9.64036e-05	0.000105499	0.000162672	0.000167265	0.000103021	0.000141658	0.000135812	0.00015847	0.000285486	0.000117062	0.000146685	0.000102639	0.000105447	0.000161448	0.000180391	0.000203092	0.000100907	9.89717e-05	8.06941e-05	0.000204269	0.000189312	0.00012734	0.000113226	0.000119286	0.000170421	0.000121894	0.000119108
K16787	0.000262277	0.000328956	0.000317689	0.000439197	0.000324539	0.00038588	0.000313043	0.000249661	0.000263249	0.000248175	0.000244107	0.000209843	0.000209917	0.00034104	0.000170311	0.000194475	0.000153371	0.000174278	0.000230517	0.000296749	0.000183054	0.000175521	0.00019332	0.000216647	0.000281011	0.000301407	0.000159973	0.000227923	0.000482053	0.00035393	0.000417796	0.000402232	0.000380233	0.000260015	0.000292002	0.000294004	0.000323222	0.0003964	0.000413171	0.000264675	0.000287386	0.000325392	0.000397919	0.00030915	0.000233199	0.000310561	0.000327014	0.000348523	0.000336902
K16786	0.000290865	0.00038302	0.000391073	0.0004867	0.000378072	0.000405078	0.0003658	0.000303761	0.000311366	0.000325057	0.000315333	0.000263408	0.000316441	0.000383275	0.000183495	0.000249688	0.000214071	0.000199946	0.00033487	0.000323257	0.00028685	0.000211121	0.000244451	0.000286318	0.000381106	0.000440418	0.000188674	0.000344232	0.000588023	0.0004276	0.000487109	0.000473457	0.000447363	0.000334073	0.000320169	0.00034696	0.000379579	0.000467733	0.000451569	0.000304289	0.000322598	0.000495167	0.000481261	0.000393649	0.000284397	0.000358144	0.000420701	0.000402268	0.000399342
K16785	0.000394825	0.000459799	0.0005318	0.000659179	0.000450138	0.000552083	0.000458688	0.000397614	0.000425049	0.000385639	0.000450128	0.000304233	0.000275721	0.000481573	0.00023275	0.000340943	0.000268313	0.000230892	0.000288103	0.000422657	0.000222725	0.000238364	0.000304814	0.00030754	0.000424112	0.000378251	0.000244027	0.000315456	0.000623282	0.000505228	0.000571325	0.000680245	0.000663549	0.000449499	0.000444842	0.000455131	0.00046686	0.00055625	0.000674955	0.000429978	0.000463335	0.000512699	0.000501781	0.000503213	0.000337701	0.000450338	0.0005259	0.000454728	0.000505899
K16701	0.000144196	0.000189306	0.000123225	0.000106218	0.000224032	0.000139411	0.000104954	0.000182951	0.000206533	0.000125969	0.000192207	0.000229447	0.000200215	0.000114746	0.000144529	0.000226364	0.000206113	0.00025663	0.00022194	3.03638e-05	0.0002656	0.000146205	0.000169603	0.000229679	0.000108702	0.000190068	0.000249463	0.000272227	0.00012649	0.0001589	0.000105227	0.000152319	8.01283e-05	0.000168797	0.000226949	0.000204849	0.00013697	7.82762e-05	7.73337e-05	0.000163072	0.000128301	0.000161389	0.000112073	9.82183e-05	0.000177209	0.000174584	0.000145745	0.00022544	0.000126613
K16698	0.000194012	0.000311001	0.000318329	0.000352229	0.000268723	0.000382415	0.000309055	0.000334933	0.000309665	0.000294671	0.000290851	0.000109711	0.000109703	0.000300901	0.000168353	0.000222202	7.51461e-05	0.000120552	0.000110653	9.45385e-05	0.000123528	0.000168139	0.000127497	0.000153153	0.000161424	9.84686e-05	0.000136001	7.48703e-05	0.000295582	0.000306434	0.00030754	0.000247603	0.000374002	0.000324886	0.000312347	0.000312936	0.000302927	0.000336583	0.000264664	0.000309923	0.00021294	0.000285757	0.000354918	0.000312515	0.00031778	0.000346793	0.000253122	0.000312437	0.000282098
K16695	5.58173e-05	4.80939e-05	7.2169e-05	4.77564e-05	8.25559e-05	5.9472e-05	7.91452e-05	8.45307e-05	0.000137742	5.24605e-05	8.87242e-05	0.000269806	0.000248182	5.3993e-05	0.000213084	0.000240063	0.000264503	0.000330176	0.000257822	0.000217499	0.000345392	0.000173962	0.000227901	0.000276742	0.00018494	0.000240496	0.000293123	0.00033763	6.27192e-05	7.50885e-05	6.69719e-05	9.22921e-05	4.35994e-05	0.000109947	0.00014763	8.20373e-05	8.67355e-05	3.87087e-05	5.72568e-05	0.000126005	5.5459e-05	8.9653e-05	8.45967e-05	4.89229e-05	0.000105466	7.36597e-05	8.03896e-05	0.000101887	6.44591e-05
K16694	0.000308112	0.000350857	0.000347764	0.000325717	0.000372762	0.000447109	0.000546344	0.000544137	0.000511528	0.000524608	0.000481433	0.000116243	0.000141462	0.000494432	0.000192025	0.000219773	0.00012544	0.000177321	0.000114233	7.3574e-05	0.00010749	0.000109989	0.000213993	0.000157917	0.000188617	7.9142e-05	0.000177434	0.00012015	0.000351599	0.00041873	0.00034588	0.000238343	0.000339501	0.000453231	0.000382135	0.000505677	0.000499384	0.00042345	0.000309582	0.000524029	0.000279183	0.000508425	0.000427027	0.00041371	0.000581204	0.000460904	0.000419535	0.000369195	0.000459834
K16693	0.000102357	9.45568e-05	8.05382e-05	4.97151e-05	0.000110515	9.20234e-05	9.94417e-05	0.000116732	0.000150337	9.32454e-05	0.000131717	0.00013846	0.00013591	6.85373e-05	8.79713e-05	0.000132898	0.000133325	0.00019383	9.77298e-05	0	0.000143028	6.20851e-05	8.67277e-05	0.000161908	2.82422e-05	0.00011046	0.000139204	0.000212337	8.77337e-05	0.000109861	8.02832e-05	8.18302e-05	3.32901e-05	0.000121304	0.000179487	0.000141751	0.000129645	6.8103e-05	5.55562e-05	0.000139852	6.99908e-05	0.000119771	9.05914e-05	5.76521e-05	0.00015411	8.39867e-05	9.73714e-05	0.000152016	9.68479e-05
K16692	0.000458681	0.000338681	0.000396539	0.000257986	0.000442428	0.000330392	0.000594593	0.00051132	0.000550077	0.000508767	0.000482887	0.000641575	0.000588209	0.000486724	0.000760199	0.000618145	0.000681232	0.000758929	0.000627543	0.0005051	0.000722074	0.000599879	0.000633215	0.000633752	0.000586652	0.000512399	0.000690148	0.00062522	0.000339283	0.00041182	0.000301136	0.000318251	0.000244409	0.000490132	0.000405813	0.000469578	0.000542289	0.000358026	0.000345621	0.000545909	0.000484002	0.000508931	0.000250696	0.000446891	0.000644649	0.000414451	0.000384202	0.000338507	0.000391691
K16554	0.000398267	0.000225764	0.000303414	0.000266094	0.00026011	0.000263435	0.000296891	0.000224164	0.000253378	0.000269528	0.000281106	0.0003086	0.000175206	0.000268151	0.000369646	0.000178609	0.000345285	0.000175691	0.00020892	0.00027205	0.000234678	0.000332539	0.000230757	0.000223716	0.000212209	0.000155823	0.000193464	0.000127643	0.000266285	0.000222243	0.000179725	0.000290838	0.000260912	0.000236071	0.000243048	0.000208788	0.000173098	0.000201179	0.000343155	0.000213714	0.000451562	0.000215983	0.000177522	0.000244107	0.000217574	0.000185957	0.000286274	0.000165562	0.000407758
K16511	8.26747e-05	0.000178887	0.000152331	0.000187891	9.3456e-05	8.06518e-05	6.10782e-05	8.8216e-05	7.67288e-05	0.000103471	4.50374e-05	5.89851e-05	8.50079e-05	8.24632e-05	6.30744e-05	7.11723e-05	7.4328e-05	9.4944e-05	0.000123865	0.000258484	0.000100318	9.2863e-05	9.55465e-05	9.90399e-05	0.000100028	0.000138004	0.000108129	9.39272e-05	0.000180853	0.000121024	0.0001306	0.000136847	0.000162733	0.000122038	8.67889e-05	0.000101341	3.7196e-05	0.000145576	9.93436e-05	9.68512e-05	8.5199e-05	0.00012967	0.000187397	9.83749e-05	5.75757e-05	7.43061e-05	9.30106e-05	0.000144264	7.85018e-05
K16363	0.00038278	0.000231602	0.000297237	0.000201238	0.000266018	0.000298095	0.000368305	0.000363452	0.000411997	0.00036858	0.000336993	0.000379101	0.000360385	0.000322032	0.000414663	0.000349698	0.000450512	0.000443639	0.000305542	0.000227417	0.000376384	0.000394426	0.000332206	0.000369765	0.000246862	0.000300911	0.000381644	0.000423097	0.000234596	0.000311618	0.000246001	0.000200997	0.000187846	0.000323005	0.00035115	0.000339554	0.000378305	0.000270061	0.000217774	0.000400192	0.000374549	0.000336579	0.000265224	0.000272531	0.000429401	0.000298099	0.000281502	0.000276568	0.000302737
K16328	9.03986e-05	9.64197e-05	0.00012296	0.000134864	5.61434e-05	0.000174085	9.7395e-05	9.58134e-05	7.07487e-05	0.000116487	0.000113193	4.55514e-05	0.000148146	9.38608e-05	2.60073e-05	9.48897e-05	6.0831e-05	4.32047e-05	0.000104909	9.11787e-06	5.17533e-05	5.08146e-05	4.64927e-05	7.80943e-05	0.000159176	0.00012976	5.6539e-05	0.000110376	0.000247956	0.000184013	0.000151768	0.000220471	0.00016556	7.82832e-05	0.000103141	0.000152175	0.000173114	0.000103917	0.000211268	0.000123822	0.000156414	0.000139619	0.000106479	0.000148216	5.25907e-05	0.000106067	0.000103309	7.90229e-05	9.42e-05
K16327	9.53615e-05	0.000109483	0.000103515	8.06189e-05	0.00015321	0.000107794	0.0001305	0.000134143	0.000185372	9.91174e-05	0.000165164	0.000276568	0.000268179	9.8083e-05	0.000229916	0.000265482	0.00026568	0.000331303	0.000273542	0.000241363	0.000340417	0.000177832	0.000256586	0.000290029	0.000212214	0.000243284	0.000304173	0.000325392	0.00011722	0.000121407	0.000153798	0.000130463	5.03211e-05	0.000158409	0.000197549	0.000162237	0.000138916	9.25473e-05	8.92305e-05	0.000159957	9.96346e-05	0.000153223	0.000100867	8.90179e-05	0.000154878	0.00011855	0.000159768	0.000182364	0.000106789
K16264	0.00013616	0.000185199	0.000113384	0.000100824	0.000161475	0.000139064	0.000193416	0.000189381	0.000173509	0.000167964	0.000128326	6.4631e-05	4.47763e-05	0.00019577	5.87945e-05	8.03763e-05	4.71299e-05	7.0228e-05	2.8859e-05	4.40563e-05	5.19079e-05	9.9891e-05	0.000110973	8.05214e-05	7.30518e-05	2.69698e-05	6.00565e-05	3.28905e-05	0.000112029	0.000153886	7.82366e-05	0.000108428	0.000183307	0.000145034	0.000151714	0.000156169	0.000195588	0.000145507	0.000118621	0.000149761	9.49049e-05	0.000152738	5.66125e-05	0.000176724	0.000219243	0.000164906	0.000134212	8.65641e-05	0.000160255
K16213	0.000146165	0.000199768	0.000159553	0.000187288	0.00015405	0.000208057	0.000230207	0.000188959	0.000157603	0.00021311	0.0001513	0.000154009	0.000208209	0.000190809	0.000385801	0.000184181	0.00015814	0.000179585	0.000234698	6.87261e-05	0.000238557	0.000189373	0.00019124	0.000199277	0.000200138	0.000213022	0.000236038	0.000180169	0.000184139	0.000210082	0.000248154	0.000174732	0.000250288	0.000259462	0.000106861	0.000170287	0.000256033	0.000330725	0.000192542	0.000210573	0.000145592	0.000185146	0.00021033	0.000207148	0.000220946	0.000172429	0.000194931	0.000164183	0.000189018
K16212	0.000123162	0.000181527	0.000163447	0.000156781	0.000166048	0.000149424	0.000230325	0.0002291	0.000180629	0.000232241	0.000187241	0.000169638	0.00021421	0.000188093	0.000299026	0.000202229	0.000179385	0.000203917	0.000240395	7.86444e-05	0.000223654	0.000185409	0.000216666	0.000219617	0.000245693	0.000219116	0.000226951	0.000172329	0.000139119	0.000168012	0.000161646	0.000177937	0.000198786	0.000223466	0.000141672	0.000200974	0.000262223	0.000269436	0.000187658	0.000209548	0.000142498	0.000192382	0.000227069	0.000200357	0.000234876	0.000215531	0.000182592	0.000205736	0.000197114
K16211	0.000259472	0.000301776	0.000230972	0.000215044	0.000349984	0.000320098	0.000344135	0.000346603	0.000328784	0.000301518	0.000329185	0.000247013	0.000273126	0.000297531	0.000320742	0.000270212	0.000244261	0.000279803	0.000248471	5.20004e-05	0.000240686	0.000225306	0.000276809	0.000285623	0.000230534	0.000269539	0.000257548	0.000286327	0.000299303	0.000317584	0.000312933	0.000223731	0.000218396	0.0003585	0.00023748	0.000353986	0.000353189	0.000301134	0.000243561	0.000299616	0.000213069	0.000297025	0.000219604	0.000324845	0.000378784	0.000311866	0.000264162	0.000328844	0.000286229
K16165	0.000181865	0.000203766	0.000170195	0.000137035	0.000212688	0.000192683	0.000296056	0.000269012	0.000273554	0.000236695	0.000263302	0.000291528	0.000281813	0.000207526	0.000251926	0.000330084	0.000320412	0.000356528	0.000287064	0.000239263	0.000353797	0.0001908	0.000310518	0.000308792	0.000236741	0.000253691	0.000341801	0.000335384	0.000173082	0.000197773	0.000137886	0.000167039	0.000121768	0.000263739	0.000240069	0.000240426	0.000290953	0.000197604	0.00017457	0.000250256	0.000150327	0.000247207	0.000133366	0.000202366	0.000304821	0.000209166	0.000204977	0.000225152	0.000224318
K16153	0.000228082	0.000233254	0.000252165	0.000204822	0.000281094	0.000303636	0.000369216	0.000356766	0.000414782	0.000319633	0.000339241	0.000330733	0.000342126	0.000317886	0.000335789	0.000363751	0.000359978	0.000443947	0.00030768	0.000227417	0.000380311	0.000232227	0.000356177	0.00037272	0.000251332	0.000293334	0.000387148	0.000425326	0.00023443	0.000300851	0.000239354	0.000206621	0.000182652	0.00032462	0.000348361	0.000340743	0.000372456	0.000265203	0.000224355	0.000386624	0.00020447	0.000343996	0.000263614	0.000264481	0.000435992	0.000315687	0.000284133	0.000269221	0.000306864
K16150	0.000450713	0.000364177	0.000356058	0.000275359	0.000328536	0.000336178	0.00048139	0.000454133	0.000443607	0.000468308	0.000486879	0.000394279	0.000377068	0.000366732	0.000430776	0.00037274	0.000460909	0.000464679	0.000310608	0.000254703	0.000387606	0.000403895	0.000363981	0.000384477	0.000270767	0.000309552	0.00041899	0.000433406	0.000338103	0.000348307	0.000282308	0.000247015	0.000238165	0.000442138	0.000399501	0.000458343	0.000446258	0.00033545	0.000252681	0.000440003	0.00043445	0.000487723	0.000318299	0.000337218	0.000487245	0.000351401	0.000380422	0.000382202	0.000389635
K16148	7.68066e-05	0.000116719	9.81487e-05	9.98125e-05	9.77516e-05	0.000122005	0.000198262	0.000154003	0.000154009	0.000146783	0.000134526	0.000127231	0.00012233	0.000148113	0.000135643	0.000168803	0.000129258	0.00012692	0.000145734	4.0955e-05	0.000146461	9.12995e-05	0.00015959	0.000125039	0.00010002	0.000100564	0.000150412	6.17634e-05	0.000124365	0.000114809	8.25272e-05	8.22651e-05	9.04199e-05	0.000151875	9.02625e-05	0.000134006	0.000193315	0.000148095	0.00011583	0.000146568	9.0434e-05	0.000153018	4.07426e-05	0.000138507	0.000198523	0.000133107	0.000115624	8.09716e-05	0.000125159
K16147	0.000354424	0.000225232	0.000232457	0.000150194	0.000240473	0.000212906	0.0003328	0.000303604	0.000332378	0.000306601	0.000283593	0.000361976	0.000354678	0.000251267	0.000401253	0.000341795	0.000435967	0.000415834	0.000303701	0.000227417	0.000342363	0.0003696	0.000330738	0.000346637	0.000220109	0.000289517	0.000345046	0.000397428	0.000220541	0.000248416	0.00018389	0.000194427	0.000126029	0.000281114	0.000295057	0.00028456	0.000339069	0.000208909	0.000286281	0.000318512	0.000373757	0.000290998	0.000149841	0.00023457	0.000372405	0.000224056	0.00023675	0.000236589	0.000233757
K16137	7.62099e-05	0.000121533	0.000108553	0.000141819	0.000123195	0.00015955	0.000123448	0.00012164	0.000137908	0.000149544	9.89347e-05	7.89298e-05	0.000101277	0.000134804	6.50468e-05	8.4867e-05	4.89495e-05	0.000107008	0.000158741	8.85121e-05	0.00012324	9.83452e-05	0.000113645	0.000134426	0.000149947	0.000143701	9.78855e-05	9.15537e-05	0.000202104	0.000166952	0.000200932	0.000155349	0.000166857	0.000105637	0.000154967	0.00015548	0.000124049	0.000209864	0.000218149	0.000124463	0.000144365	0.000100298	0.000268223	0.000134416	9.04221e-05	0.000143472	0.000184797	7.2148e-05	0.000153737
K16092	0.000781497	0.000594529	0.000750906	0.000538677	0.000813247	0.00075328	0.000914062	0.000919524	0.000993951	0.000865308	0.000893592	0.00116317	0.00107442	0.000819542	0.00114876	0.00109154	0.00112245	0.00134749	0.00102209	0.000723207	0.00126904	0.000986058	0.0011576	0.00115252	0.000958144	0.000915097	0.00130215	0.00120811	0.000581839	0.000794112	0.000618446	0.000555024	0.000507665	0.000822197	0.000867945	0.000913168	0.000916509	0.000695375	0.000608317	0.000958414	0.000725594	0.000851278	0.000679243	0.000720207	0.00105229	0.00081801	0.000733628	0.000694818	0.000796737
K16089	0.000377083	0.000303709	0.000463665	0.000357579	0.000571168	0.000502479	0.000520341	0.000566463	0.000618819	0.000496471	0.000601866	0.000922203	0.000857364	0.000493945	0.000880097	0.000874664	0.000908654	0.00105108	0.000948536	0.000900424	0.00114503	0.000707895	0.00103949	0.000912264	0.000979741	0.000784227	0.00106645	0.000918703	0.000331163	0.000500251	0.000397544	0.000352266	0.000324055	0.000478326	0.000572442	0.000608407	0.000507716	0.000401045	0.000367812	0.000599038	0.000360796	0.000459272	0.000539856	0.00042828	0.000553325	0.000547002	0.000468232	0.000475519	0.000478101
K16079	0.000263504	0.000140114	0.000118579	6.14343e-05	0.000132709	7.11927e-05	5.59196e-05	0.000100249	8.62002e-05	0.000132749	0.000117564	0.000165337	0.000153755	9.99338e-05	0.000155663	7.53306e-05	0.000159246	0.000109613	0.000112781	0.000394107	0.000153233	0.000267385	0.000125665	0.000102176	8.57776e-05	0.00010398	7.18653e-05	0.000107244	4.95613e-05	7.07544e-05	4.13681e-05	5.44898e-05	0.000118024	9.70961e-05	0.000147784	0.000100269	6.19436e-05	5.75368e-05	5.94592e-05	7.52815e-05	0.000268959	7.52685e-05	2.31322e-05	8.70124e-05	7.87167e-05	0.000104703	6.59051e-05	0.000104308	7.1841e-05
K16066	0.000102587	0.000104809	0.000119601	0.000114178	0.000147033	0.000147023	0.000179412	0.000160056	0.000164168	0.000153057	0.000174037	6.79206e-05	6.37211e-05	0.000156239	6.98605e-05	8.99196e-05	6.74252e-05	6.01106e-05	3.95421e-05	0.000137809	6.97699e-05	5.61633e-05	0.000101879	6.60815e-05	0.000137714	3.41684e-05	0.000115083	5.04994e-05	9.70537e-05	9.09105e-05	0.000110831	9.66347e-05	7.65945e-05	0.000157268	8.34311e-05	0.000130205	0.000163011	0.000159861	0.000122046	0.000136772	9.36928e-05	0.000163734	4.8311e-05	0.000168821	0.00020571	0.000156941	0.000120102	0.000110551	0.000133331
K16053	0.000391886	0.000466811	0.00044262	0.000376155	0.000465596	0.000522576	0.000800008	0.000692615	0.000667683	0.000680401	0.000575809	0.000424203	0.000436466	0.000697568	0.000632059	0.000526405	0.000455252	0.000526116	0.00043694	0.000454835	0.000487763	0.000406478	0.000594361	0.000449852	0.000456299	0.000369851	0.000501399	0.000439454	0.000426501	0.000493932	0.000367549	0.000320506	0.000460145	0.0006222	0.000439934	0.000587264	0.000760964	0.000571514	0.000482144	0.00061962	0.000372344	0.00063772	0.000275759	0.000633577	0.000853719	0.000545983	0.000499395	0.000347924	0.000595889
K16044	3.36223e-05	2.72724e-05	7.05736e-05	6.48972e-05	6.62275e-05	5.34563e-05	6.32118e-05	2.65918e-05	3.08016e-05	6.39241e-05	3.54338e-05	0.000247219	0.000268698	2.63894e-05	0.000250581	0.000226304	0.000194111	0.000232366	0.000338206	0.000295728	0.000322246	0.000213353	0.000261403	0.000222033	0.000200199	0.000236457	0.000248959	0.000171917	4.03003e-05	4.99607e-05	6.26751e-05	0.000116518	7.30265e-05	5.15741e-05	6.36764e-05	3.9848e-05	3.31841e-05	5.80201e-05	5.99259e-05	7.3489e-05	3.119e-05	3.0507e-05	8.24929e-05	3.54723e-05	2.4892e-05	6.96367e-05	4.02444e-05	4.95021e-05	2.49192e-05
K16028	0.000318749	0.000252981	0.000305066	0.000240837	0.000440932	0.000321928	0.000467992	0.000429228	0.000433701	0.000358493	0.000429733	0.000375741	0.000370195	0.000366545	0.000384616	0.00040921	0.000351978	0.000517891	0.000332838	0.000306832	0.000411944	0.000277856	0.000391496	0.000402257	0.000276389	0.000311803	0.000429662	0.000476428	0.000279496	0.00034505	0.000270157	0.000264121	0.000253862	0.000379367	0.000383239	0.000396586	0.00043196	0.000288059	0.000260579	0.000431784	0.000222809	0.000349876	0.000349806	0.00031493	0.000511642	0.000352288	0.000330373	0.00040735	0.000365383
K15987	0.000375465	0.000351969	0.000291753	0.00026181	0.000331237	0.00029429	0.000311482	0.000346341	0.000361377	0.000343158	0.000351167	0.000434863	0.00044311	0.000344555	0.000322401	0.00046819	0.000446388	0.000389383	0.000339571	0.000448722	0.000399304	0.000399736	0.000407606	0.000385352	0.000288088	0.000358494	0.000403284	0.000408587	0.000263459	0.000313824	0.000249757	0.000248292	0.000183291	0.000320207	0.000316825	0.000298139	0.000345173	0.000239091	0.000255672	0.000309289	0.000368975	0.00029733	0.000202986	0.000416274	0.000363992	0.000344647	0.000283475	0.000284489	0.000255023
K15986	0.000288798	0.000135987	0.00025582	0.000180904	0.000108215	0.000153603	0.000142574	0.000129098	0.000133868	0.000211191	0.000212179	0.000137328	0.000142239	0.000193455	0.000139258	9.41768e-05	0.000147325	9.72284e-05	0.0001521	8.25813e-05	0.00012166	0.000256418	6.59886e-05	0.000139961	0.000229209	0.000152427	0.000115038	0.000119611	0.000170418	0.000133908	0.000143704	0.000282213	0.000191832	0.000175079	0.000129746	0.000185797	0.000185227	0.000128058	0.000232861	0.000181919	0.000347997	0.000200752	0.00017595	0.000168432	9.1529e-05	0.000180559	0.000237235	0.000169224	0.000247565
K15977	0.000445715	0.000163256	0.000273784	0.000134565	0.000180963	0.000187098	0.000299113	0.000244826	0.000298103	0.000308627	0.000226869	0.00043075	0.000362331	0.000223322	0.000433825	0.00033172	0.000524716	0.000399585	0.000294955	0.000227754	0.000381979	0.000548781	0.000305832	0.000361148	0.000263904	0.000288097	0.000381214	0.000366382	0.000187755	0.000226215	0.000169897	0.000164106	0.000134227	0.000239732	0.000244218	0.000218807	0.000298832	0.000175991	0.000172328	0.000316961	0.000488727	0.000255483	0.000132849	0.000215164	0.000327035	0.00020762	0.000201348	0.000190382	0.000186456
K15923	0.00100368	0.000785409	0.000996666	0.000810894	0.00112158	0.00105721	0.00100794	0.00100122	0.00113566	0.00102407	0.00107255	0.00185553	0.00150977	0.000992563	0.00179954	0.00173221	0.00192814	0.0018905	0.00180985	0.00125651	0.00195163	0.00160683	0.00191723	0.00170297	0.00150946	0.00150585	0.00194409	0.0015531	0.000691004	0.000793157	0.000919278	0.000794583	0.000595932	0.000941621	0.00101457	0.000961322	0.000996028	0.000966451	0.000820337	0.00104439	0.0010497	0.000921986	0.000786132	0.000917288	0.00112556	0.000865055	0.000923242	0.000949121	0.000922173
K15921	0.00107757	0.00143249	0.00120069	0.00123968	0.00108756	0.0016117	0.00175252	0.00159373	0.00132642	0.00168491	0.00132929	0.00131275	0.00107667	0.00150473	0.00167018	0.00150958	0.00114138	0.00119778	0.00132102	0.000406772	0.00146658	0.000998876	0.00135259	0.00116826	0.00103723	0.0010611	0.0014379	0.000984777	0.00101284	0.00123617	0.00101098	0.00106996	0.0014198	0.001452	0.00087858	0.00122736	0.00184802	0.00164715	0.00169671	0.00140191	0.000897715	0.00134021	0.000958717	0.00150785	0.00189364	0.00127773	0.00128792	0.000920895	0.00177654
K15915	0.00035854	0.000245933	0.000322773	0.00033821	0.000241389	0.000276011	0.000309131	0.000288475	0.000270646	0.00034549	0.000243594	0.000438144	0.000339703	0.000281777	0.000500393	0.000363458	0.000397038	0.000311926	0.000391277	0.000201983	0.000413543	0.00044764	0.000380001	0.000329386	0.000346739	0.000286436	0.000377264	0.000245241	0.000213634	0.000237955	0.000237873	0.000287872	0.000324065	0.000289342	0.000248374	0.000244354	0.000253439	0.000262156	0.000366515	0.000282696	0.000402131	0.000283166	0.000215024	0.000318305	0.000291118	0.0002575	0.000235206	0.000199923	0.000308649
K15894	9.16952e-05	0.000152356	0.000169073	0.000241111	0.000140025	0.000216167	0.000129259	0.000105659	0.000105974	0.000144395	0.000139599	0.000347688	0.000290793	6.41824e-05	0.000425552	0.000332033	0.000331677	0.000359827	0.000426842	0.000340833	0.000477465	0.000319985	0.000416834	0.000339763	0.000372245	0.000356855	0.00044879	0.000277938	0.000124433	0.000166887	0.000167887	0.000192334	0.000225032	0.000142005	0.000131082	0.00014026	9.51929e-05	0.000165825	0.000227569	0.000157555	0.000106554	8.89644e-05	0.000190169	7.104e-05	0.00010197	0.000150378	0.000122457	0.000174361	0.000155824
K15789	8.97115e-05	6.22138e-05	0.000154451	0.000115267	0.000115889	0.000157782	0.000162465	0.000177096	0.000244526	0.00012489	0.000188496	0.000289857	0.000270536	0.000145373	0.000187004	0.000271529	0.000266869	0.000350585	0.000274546	0.000227417	0.000361096	0.00019441	0.000257381	0.000312639	0.000189321	0.000245874	0.00031917	0.00034313	0.000128898	0.000171254	0.000144454	0.00012589	0.000105876	0.000160479	0.000244284	0.000177933	0.000170323	0.000105139	0.00010364	0.00022327	9.58448e-05	0.00016144	0.000211742	0.000105459	0.000188389	0.000160327	0.000146573	0.000169803	0.0001348
K15773	0.000509556	0.000644368	0.000565373	0.000559636	0.00053673	0.000641184	0.000895459	0.000804636	0.000682838	0.000917725	0.000704595	0.000687298	0.000567853	0.000696589	0.000738808	0.000871465	0.00064052	0.000540414	0.000780584	0.000300675	0.000741363	0.00052527	0.0007782	0.000586255	0.000531233	0.00064875	0.000726306	0.000408965	0.00048296	0.000471747	0.000369139	0.000542905	0.000595554	0.000710894	0.000433722	0.00059362	0.000839954	0.000697305	0.000645955	0.000671995	0.000445154	0.000651982	0.000380268	0.000839854	0.000889911	0.00062587	0.000597449	0.000613856	0.000761681
K15772	0.000223539	9.88084e-05	0.000211875	0.000227444	0.000353942	0.000192739	0.000132542	9.92417e-05	4.72746e-05	0.000100461	0.000175966	0.000127479	5.22087e-05	0.00010191	6.69978e-05	0.000140636	5.58191e-05	0.00014921	0.000111019	0.000329946	6.25031e-05	0.000132428	7.97203e-05	9.24912e-05	0.000123711	0.000116506	0.00010713	0.000131564	0.000148067	0.000127559	0.000266481	0.000352098	0.000361292	0.000114045	0.000170382	0.000118127	0.000115998	0.000105257	0.000279205	0.000153814	0.000166001	4.2263e-05	0.000242354	0.000150061	0.000166089	0.000171268	0.000156649	0.000328465	0.000239905
K15771	0.000224964	9.88084e-05	0.000215327	0.000226402	0.0003534	0.000192739	0.000132542	9.92417e-05	4.6436e-05	0.000100461	0.000175966	0.000127479	5.22087e-05	0.00010191	6.69978e-05	0.000140636	5.58191e-05	0.00014921	0.000111019	0.000329946	6.25031e-05	0.000132428	7.97203e-05	9.24912e-05	0.000123711	0.000116506	0.00010713	0.000131564	0.000148067	0.000127559	0.000266481	0.000352524	0.000360753	0.000113354	0.000170382	0.000118127	0.000115497	0.000104776	0.000279205	0.000153814	0.000167513	4.2263e-05	0.000242354	0.000150061	0.000166089	0.000171268	0.000156649	0.000331263	0.000239564
K15770	0.000356734	0.000418709	0.000487977	0.000526307	0.000497665	0.000451685	0.000351323	0.000310309	0.000244116	0.00027791	0.000334589	0.000269773	0.0002687	0.000370862	0.000155072	0.000311388	0.000207949	0.000299236	0.000316383	0.000602914	0.000245272	0.00028929	0.000240933	0.000288357	0.000367655	0.000376799	0.000295436	0.000296915	0.000481948	0.000440944	0.000648194	0.000643075	0.000702748	0.000346182	0.000413296	0.000415525	0.000316915	0.000395688	0.000494594	0.000378697	0.000303423	0.000229033	0.000733371	0.000371562	0.000323658	0.000361651	0.000460341	0.000659985	0.000512347
K15738	0.000344384	0.000411758	0.00028752	0.000297823	0.000461507	0.000301135	0.000481555	0.000434225	0.000445254	0.000341931	0.000416027	0.000389159	0.000436077	0.000406246	0.000426948	0.000420921	0.000410389	0.000546642	0.000390484	0.000538247	0.000464577	0.000349539	0.000487325	0.000428143	0.000327157	0.000375522	0.000459065	0.000516656	0.000345297	0.000363666	0.00025957	0.000313005	0.00029662	0.000413979	0.000452581	0.000386278	0.000409835	0.000292491	0.000295658	0.000384361	0.000296445	0.000406247	0.000245911	0.000373087	0.00049765	0.000384562	0.000297186	0.000387805	0.000324066
K15727	0.000323467	0.00018616	0.000246393	0.000150881	0.000240165	0.000175361	0.000306628	0.000289738	0.000324674	0.000281372	0.000264865	0.000606874	0.000599023	0.000264639	0.000579989	0.000559184	0.000602497	0.000646234	0.000568228	0.000662143	0.000676256	0.000535116	0.000633318	0.000559888	0.000474069	0.000476819	0.000646041	0.000583115	0.000182352	0.000241439	0.000179555	0.000200029	0.000144749	0.000285198	0.000271126	0.000259162	0.00029472	0.000180185	0.000194189	0.000322291	0.000342121	0.000276432	0.00014158	0.000234377	0.000348028	0.000226112	0.000210254	0.000178781	0.00022035
K15726	5.81427e-05	6.67613e-05	8.62046e-05	6.64311e-05	8.33775e-05	6.45207e-05	0.000140627	0.000128969	0.000120776	0.000131778	0.000110699	0.000233028	0.000236266	0.000141204	0.000210992	0.000241893	0.000179432	0.000227926	0.000262577	0.000434726	0.0003101	0.000148266	0.000286665	0.000213162	0.000245555	0.000186761	0.00025362	0.000180561	6.86691e-05	6.08952e-05	5.31305e-05	7.15619e-05	6.71405e-05	0.000115914	6.2153e-05	0.00010272	0.000146584	0.000101401	0.000111044	0.000108623	7.61253e-05	0.000125876	1.52897e-05	0.00014116	0.000157316	0.000107767	9.81486e-05	4.88535e-05	0.000110056
K15725	0.000347821	0.000160222	0.000226264	0.000122232	0.000245481	0.00012661	0.000256249	0.000268602	0.000326217	0.000253691	0.000252306	0.000478973	0.00045724	0.00021679	0.000372567	0.000417778	0.000456854	0.000489066	0.00043584	0.00063178	0.000551906	0.000422786	0.000418443	0.000431119	0.000368146	0.000357244	0.000459796	0.000457319	0.000135683	0.000171745	0.00012855	0.000171653	0.000109254	0.000236484	0.000232093	0.00019264	0.000259329	0.000154884	0.000173332	0.000255577	0.000313733	0.000247115	9.50375e-05	0.000238027	0.000304436	0.000240074	0.000174227	0.000201268	0.000234077
K15635	0.000273361	0.000311737	0.000282917	0.000331578	0.000262903	0.000352623	0.000366053	0.000334436	0.000297232	0.000308965	0.00031027	0.000247618	0.000203072	0.000307453	0.000298935	0.000300022	0.000274824	0.000230657	0.000243716	0.000437574	0.000256155	0.000206292	0.000330221	0.000265813	0.000269527	0.000198287	0.000279734	0.000185837	0.000296798	0.00027636	0.0002967	0.00029928	0.000253707	0.000334889	0.000249437	0.000314061	0.000303818	0.000326152	0.000382033	0.000284017	0.000281373	0.000287846	0.000187671	0.000372064	0.000293792	0.000287245	0.000344997	0.000268962	0.000365459
K15634	0.000159057	0.000504123	0.000203417	0.000279191	0.00036056	0.000261398	0.000151745	0.000236517	0.000234985	0.000206728	0.000346859	0.000172962	0.000296001	0.000323119	6.73299e-05	0.000209018	0.000120658	0.000131973	0.00021007	0.000293687	0.000213337	0.000131141	0.00017023	0.000156205	0.000220772	0.000265265	0.000118274	0.000214797	0.000224532	0.000234945	0.000200887	0.00024332	0.000150443	0.000260311	0.000281963	0.000241577	0.000184143	0.00019165	0.000224181	0.000165378	0.000190466	0.000329084	0.000160258	0.000325089	0.000157741	0.000342361	0.000210597	0.00026597	0.000213306
K15633	0.000772758	0.000747001	0.000738683	0.000723891	0.000779473	0.00073309	0.000748755	0.000730413	0.000745573	0.000725148	0.000768311	0.000692696	0.000640337	0.000761392	0.000606916	0.000691924	0.000650474	0.00067678	0.000556764	0.000613142	0.00057862	0.000688136	0.000629795	0.00065487	0.000578627	0.000611209	0.000616164	0.00070433	0.000719535	0.000735978	0.000729186	0.000717851	0.000763154	0.000771898	0.000789747	0.000707074	0.000745809	0.000705613	0.000706993	0.00074798	0.00073676	0.000777112	0.000748676	0.000749009	0.00074625	0.000762681	0.000791264	0.000795506	0.000763426
K15583	0.000365645	0.000183527	0.000373803	0.000279069	0.000251467	0.000296521	0.000175537	0.000155864	0.000181172	0.000242988	0.000244586	0.000238679	0.000237605	0.000188311	0.000178841	0.000161864	0.000272608	0.000181071	0.0003204	0.000148626	0.000170062	0.000338594	0.000163223	0.000229692	0.000370242	0.000358306	0.00018649	0.000313034	0.000251477	0.000269873	0.000244599	0.000465866	0.000344357	0.000245119	0.000208355	0.000216643	0.000221689	0.000201526	0.00027486	0.000228237	0.000385362	0.000278936	0.000278068	0.000225396	0.000171143	0.000225203	0.000228433	0.000208645	0.000254178
K15582	0.00030438	0.00015083	0.000274744	0.000190453	0.000224557	0.000206795	0.000153251	0.000128371	0.000141142	0.000193885	0.000159898	0.000217939	0.000216105	0.000158663	0.000164303	0.00014267	0.000260166	0.000160281	0.000260348	0.000118041	0.000149047	0.0003099	0.000160875	0.000192388	0.000337239	0.00032076	0.000175289	0.00029558	0.000218366	0.00022741	0.000216612	0.000346983	0.00024222	0.000172718	0.00018178	0.000187315	0.000179599	0.000164831	0.000250671	0.000179644	0.000357305	0.000247513	0.000238701	0.000194547	0.000139329	0.000179349	0.000189209	0.000162501	0.000179281
K15581	0.000305988	0.000153679	0.00027565	0.000191202	0.000224985	0.000209339	0.000156114	0.000130024	0.000141142	0.00019591	0.000161442	0.000212629	0.000216105	0.000161914	0.000164303	0.000143544	0.000260166	0.000160281	0.000260348	0.000118041	0.000149047	0.0003099	0.000160875	0.000192388	0.000337239	0.00032076	0.000175289	0.00029558	0.000219808	0.000233522	0.000220194	0.000351274	0.000245119	0.000173678	0.000186141	0.000189026	0.000180545	0.000166832	0.000253608	0.000182708	0.000357967	0.000249319	0.000240906	0.000195544	0.000138881	0.000180982	0.00019188	0.000167175	0.000181006
K15580	0.000284009	0.000228533	0.000271787	0.00029474	0.000151455	0.00034367	0.000156946	0.000167716	0.000187872	0.000282553	0.000219689	0.000196068	0.000245508	0.000194158	0.000232279	0.000158045	0.000277161	0.000153329	0.000293261	0.000117328	0.00018648	0.000296853	0.000181713	0.000221006	0.000379274	0.000378988	0.000179235	0.000309427	0.000307761	0.000291958	0.000404535	0.000299799	0.000315302	0.000255768	0.000222484	0.000261478	0.000278684	0.000334029	0.000318356	0.000212146	0.00037124	0.000307368	0.000374428	0.000211219	0.000150027	0.000219968	0.000279701	0.000221229	0.000234777
K15555	0.000124036	0.000182457	0.000124859	0.000168278	0.000126962	0.000150155	5.80443e-05	6.57654e-05	7.06136e-05	0.000102289	0.000108205	0.000114048	8.8157e-05	8.97095e-05	8.84501e-05	9.14329e-05	6.13994e-05	6.23539e-05	0.000144016	0.000114533	6.89698e-05	9.78374e-05	7.83894e-05	8.93492e-05	0.000195983	0.000181954	3.79751e-05	0.000132594	0.000218448	0.000147319	0.000244658	0.000173396	0.000154051	8.54709e-05	7.53556e-05	6.16015e-05	7.15392e-05	0.000166256	6.00026e-05	9.63573e-05	0.000150651	0.000170516	8.77804e-05	0.000133726	5.85029e-05	0.000111978	9.12697e-05	8.41019e-05	0.00010729
K15545	6.54335e-05	4.85196e-05	0.000119207	9.04224e-05	0.000170121	0.000119412	9.28578e-05	0.000123572	0.000144648	0.000126851	0.00011687	0.000206104	0.000174407	0.000138117	0.000191983	0.000178297	0.000175619	0.000204842	0.000218321	0.000261341	0.000299867	0.000161854	0.000247667	0.000194909	0.000249092	0.00017017	0.000216843	0.000172128	7.54488e-05	0.000116301	0.000115176	8.45281e-05	9.74986e-05	0.000113196	0.000133712	0.000154765	0.00010535	0.000100028	9.17974e-05	0.000144889	9.35954e-05	9.52181e-05	0.000164725	0.000101721	0.000113398	0.000159898	0.000120011	8.53794e-05	0.000114583
K15532	0.000713002	0.00044227	0.000667637	0.000593124	0.000858422	0.00068938	0.000562131	0.000731476	0.000675342	0.000770651	0.000773795	0.00212731	0.00172164	0.000675921	0.00243903	0.00201517	0.00194755	0.00191108	0.00246034	0.00194805	0.00250614	0.0017746	0.00239843	0.00181974	0.00194242	0.00184092	0.0023743	0.00141746	0.000464762	0.000640034	0.00059283	0.000548667	0.000613004	0.000578837	0.000672269	0.000755822	0.000561011	0.000583091	0.000583021	0.000690896	0.000670526	0.000455505	0.000874293	0.000617513	0.000596291	0.000699189	0.000644682	0.000603898	0.000690594
K15531	0.000132301	0.000215314	0.000173251	0.000159726	0.000174489	0.000189566	0.000287565	0.000250722	0.000195557	0.000267161	0.00016746	0.000272137	0.000195942	0.000227513	0.000313835	0.000308836	0.000221898	0.000206539	0.000305966	0.000107084	0.000360468	0.00021207	0.000283353	0.000226689	0.000168261	0.000229307	0.000282817	0.000142501	0.00014503	0.000161404	0.00011816	0.000145513	0.000186011	0.000217679	0.000103293	0.000162846	0.000278161	0.000254509	0.000214866	0.000194052	0.000112868	0.000204726	0.000153212	0.000250526	0.000302735	0.000185441	0.00017514	0.000133888	0.000245855
K15460	0.000528483	0.000669476	0.00061688	0.000658325	0.000641181	0.000668329	0.000686559	0.000650197	0.000579871	0.000587627	0.00066549	0.000451249	0.000395269	0.000732956	0.000446814	0.000482868	0.000373933	0.000452164	0.000433514	0.000609846	0.000425374	0.000398355	0.000480325	0.000439999	0.000427231	0.000430149	0.000431271	0.000394618	0.000572992	0.000618804	0.000588839	0.000614364	0.00068547	0.000635351	0.000636784	0.000650008	0.000618469	0.000628989	0.000658157	0.000609156	0.000497219	0.000580869	0.000611917	0.000661333	0.000624271	0.000668026	0.000691526	0.000639515	0.000681556
K15342	0.00045477	0.000476995	0.000417671	0.000453656	0.000345988	0.000462678	0.000386954	0.000398407	0.000333679	0.000451654	0.000440184	0.000392896	0.000383248	0.00034441	0.000311424	0.000438353	0.000500338	0.000404629	0.000370731	8.14145e-05	0.000359521	0.000469171	0.000358524	0.000407616	0.000313402	0.000387622	0.000443152	0.000386779	0.000407242	0.000339981	0.000358631	0.000416967	0.000362699	0.00035299	0.00039656	0.000380425	0.000448349	0.000432876	0.000526336	0.000396105	0.000502688	0.000345813	0.000315936	0.000359559	0.000351973	0.000359799	0.000410951	0.000372897	0.00040793
K15338	0.0001282	0.000166516	9.87935e-05	8.77517e-05	0.000171716	0.000125682	0.000203304	0.000178276	0.000148699	0.000190314	0.000146303	0.000121234	8.05346e-05	0.000158207	0.000142916	0.000139168	0.00011607	0.000104072	0.000130021	3.03638e-05	0.000149822	0.000100639	0.000126794	9.55057e-05	0.000142872	9.43766e-05	0.000141454	7.3558e-05	9.19885e-05	0.00011618	6.8146e-05	8.75227e-05	8.02889e-05	0.000175014	8.13241e-05	0.000143747	0.00019123	0.000160672	0.000119932	0.000128391	0.000102574	0.000148485	3.27792e-05	0.000175249	0.000195042	0.000131291	0.000124387	0.000113915	0.000167686
K15255	0.000278798	0.000295325	0.000273921	0.000223073	0.000331787	0.00028143	0.000488249	0.000432614	0.000439647	0.000384859	0.000414266	0.000449248	0.000432366	0.000385701	0.000424621	0.000514628	0.000450274	0.000514542	0.000476213	0.000454835	0.000574233	0.000307925	0.000500274	0.000446091	0.000362455	0.000392779	0.000519666	0.000480426	0.000259972	0.000287988	0.00019961	0.000253406	0.000194128	0.000427334	0.000334187	0.000351569	0.000451357	0.000314841	0.000293888	0.000392785	0.000237567	0.000406103	0.000163573	0.000370955	0.0005183	0.00033695	0.000300674	0.000297773	0.000359845
K15024	0.00017715	0.000176118	0.000185437	0.000240938	0.000225554	0.000240667	0.000208708	0.000148018	0.000165723	0.000151029	0.000174432	9.25017e-05	0.000151497	0.000249183	9.92231e-05	0.000107219	0.000103557	9.89723e-05	0.000114085	0.000160506	8.7953e-05	9.48996e-05	0.000123497	0.000108514	0.000203534	0.000153843	6.73231e-05	0.000151704	0.000250235	0.000211748	0.000258971	0.000219085	0.000211446	0.000132686	0.000177273	0.000173894	0.000195759	0.000177495	0.000278197	0.000134173	0.000205432	0.000252776	0.000196223	0.000169537	0.000162513	0.000173009	0.000214874	0.000228908	0.00020809
K14982	0.00018111	0.000200651	0.000227724	0.000281667	0.000181614	0.000211786	0.000144888	0.00014473	0.000143526	0.000223714	0.000238753	0.000150119	0.000254465	0.000119377	5.02654e-05	0.000172086	0.000127464	0.000115365	0.000224773	0.000124658	0.000137188	0.000139584	0.000140713	0.000148485	0.00024244	0.000246744	0.000107823	0.000164718	0.000288706	0.000186401	0.000231446	0.0003364	0.000274267	0.000193019	0.000233513	0.000205536	0.000182842	0.000161535	0.000342951	0.000184621	0.000196173	0.000129529	0.000213443	0.000187292	0.000117858	0.000228932	0.000201257	0.000268779	0.00025261
K14761	0.000221704	0.000241476	0.000279429	0.000335286	0.000259564	0.000338403	0.000235773	0.000195137	0.00020395	0.000202411	0.000184425	0.000127805	0.000164613	0.00025333	0.000145639	0.000174059	0.000168671	0.000133168	0.000180858	0.000129542	0.00014181	0.000138367	0.000171373	0.000189346	0.000277045	0.00023711	0.00014497	0.000191748	0.000332944	0.00031742	0.000395457	0.000346462	0.000346987	0.000217076	0.000216072	0.000270937	0.000257426	0.00031774	0.000357512	0.000224872	0.000237264	0.00022396	0.000298924	0.000248381	0.000203751	0.000224433	0.000247226	0.000228094	0.000234454
K14742	0.000608682	0.000756998	0.000690334	0.000739491	0.000756405	0.000724315	0.000726223	0.000766555	0.000749265	0.000676681	0.00072779	0.000598176	0.000601206	0.000780509	0.000547444	0.000668615	0.000557987	0.000638904	0.000558683	0.000622044	0.00057334	0.000511724	0.000625402	0.000654727	0.000529239	0.000621057	0.00059671	0.000703009	0.000743622	0.000716856	0.000716004	0.000699115	0.000736751	0.00071005	0.000781379	0.000720235	0.000737764	0.000682598	0.000691065	0.000719956	0.00055309	0.000809413	0.000720234	0.00074226	0.000723328	0.000776376	0.000750761	0.000761694	0.000723778
K14652	0.000455739	0.000302341	0.000353954	0.000271741	0.000383489	0.000330377	0.000392002	0.000432845	0.00045495	0.000420428	0.000384731	0.000406393	0.000403895	0.00034807	0.00047036	0.000364938	0.000447551	0.0004672	0.000357757	0.000276764	0.000410995	0.000426769	0.000378634	0.000408224	0.000259711	0.000321142	0.000419159	0.000439927	0.000288336	0.000355551	0.000287041	0.000241998	0.000248455	0.000356166	0.000371347	0.000379728	0.000384478	0.000308612	0.000243471	0.000446693	0.00039953	0.000388642	0.000303222	0.000328407	0.000462565	0.000375102	0.000303841	0.000337323	0.000349219
K14647	0.000234138	0.000493433	0.000423696	0.000502702	0.000337917	0.000269314	0.000276976	0.000289929	0.00035354	0.000278994	0.000227188	0.000267328	0.000333453	0.000215674	0.000174718	0.000329374	0.000288105	0.000414629	0.000407163	0.000210751	0.000316679	0.00032803	0.000238881	0.000455517	0.000407434	0.000427983	0.000431219	0.000395116	0.000531266	0.000426161	0.00045157	0.000426643	0.000446615	0.00046857	0.000382169	0.000373344	0.000305559	0.000523245	0.000300166	0.000363031	0.000252583	0.000295274	0.000659673	0.000265212	0.000234408	0.000307106	0.000388903	0.000525577	0.000320988
K14623	0.00021254	0.000400659	0.000341619	0.000233672	0.000320056	0.000174278	0.000202656	0.000315816	0.000368961	0.000252174	0.000274281	0.000252877	0.000245715	0.000589823	0.00017265	0.000202055	0.000178199	0.000269295	0.0002687	0.000487509	0.000299728	0.000260199	0.000286832	0.000267579	0.000347987	0.000221735	0.000237412	0.000250161	0.000297291	0.000265592	0.000246808	0.000412888	0.000350045	0.000304205	0.000281868	0.000297082	0.000187679	0.000262077	0.000197444	0.000366714	0.000350285	0.000556642	0.00027359	0.000272818	0.000201836	0.000422184	0.000671133	0.000362911	0.000376418
K14540	0.000345008	0.000419878	0.00039426	0.000450221	0.00038098	0.00039232	0.000343646	0.000341298	0.000295424	0.000317599	0.000344599	0.000242461	0.000228294	0.000389931	0.000177234	0.000263083	0.000179724	0.000193536	0.0002482	0.00038386	0.000189198	0.000184664	0.000208705	0.000237747	0.000304838	0.000284284	0.000184477	0.00025915	0.000452076	0.00038004	0.000426479	0.000463748	0.000436386	0.000355083	0.000320804	0.000358825	0.000344447	0.000411329	0.000441877	0.000310354	0.000308525	0.000390671	0.000443152	0.000419291	0.000278093	0.00038285	0.00046804	0.000432496	0.000433065
K14445	0.000456532	0.000140313	0.000419466	0.000258238	0.000448721	0.000266528	0.00034892	0.000250333	0.000208798	0.000321612	0.000319591	0.000231378	0.000258441	0.00028306	0.000389331	8.71645e-05	0.000308681	6.35649e-05	0.000106885	0.000211451	0.000315888	0.000432148	0.000120567	0.00027954	0.000257565	0.000135527	0.000121396	0.000122957	0.000460393	0.00033115	0.00028723	0.000454728	0.00016806	0.000321304	0.000329492	0.000398335	0.00027934	0.000112176	0.000325713	0.000457539	0.00075945	0.0003067	0.000172602	0.00033665	0.000223044	0.0002855	0.000232736	0.000264612	0.000210017
K14441	0.000711479	0.000661365	0.00067844	0.000652946	0.000661157	0.000679499	0.000697345	0.000708499	0.000659694	0.000689249	0.00066211	0.000608211	0.000585565	0.000621109	0.000578852	0.000597827	0.000601728	0.000621711	0.000544215	0.00062386	0.000542476	0.000569156	0.00052351	0.000603638	0.000503736	0.000559345	0.000535542	0.000669854	0.000683439	0.00066997	0.000651731	0.000646658	0.000615792	0.000640451	0.000657332	0.000686202	0.000700755	0.000661778	0.00063702	0.000677024	0.000662383	0.00070161	0.000693303	0.00069221	0.000688033	0.000658271	0.00067464	0.000672878	0.000657974
K14415	0.000457452	0.000416161	0.000506856	0.000414276	0.000335183	0.0004899	0.000644116	0.000624583	0.000659688	0.000644937	0.000523304	0.000558537	0.000597768	0.000506039	0.000453779	0.000600049	0.000641352	0.00072988	0.000518715	0.000181907	0.000485188	0.000556812	0.00052603	0.00058598	0.000343535	0.000576708	0.000665563	0.000755366	0.000424699	0.000459366	0.000485447	0.00041188	0.000345114	0.000538595	0.00055298	0.000445791	0.000687564	0.000524348	0.000591773	0.000628458	0.000455811	0.000532635	0.000462772	0.000634061	0.00076021	0.000441774	0.000596906	0.000498746	0.000588787
K14379	5.11422e-05	7.38593e-05	6.7224e-05	6.29879e-05	9.45764e-05	8.58501e-05	7.87323e-05	8.49997e-05	0.000132706	4.92503e-05	0.000104078	0.000235908	0.000207557	5.4105e-05	0.000137898	0.000232925	0.000223814	0.000266999	0.000215302	3.03638e-05	0.000265793	0.000154879	0.000197976	0.000237594	0.000141339	0.000192465	0.00027252	0.00026767	7.5287e-05	8.86287e-05	6.29229e-05	9.56758e-05	3.64733e-05	0.000101446	0.000147613	8.55394e-05	9.19995e-05	3.87862e-05	4.99991e-05	0.000103867	4.57571e-05	8.3127e-05	7.27772e-05	3.711e-05	9.55071e-05	6.63385e-05	7.47842e-05	0.000113598	6.27098e-05
K14188	5.84607e-05	9.59996e-05	0.000118333	0.000143084	0.000143325	0.000102662	9.8151e-05	8.03617e-05	6.69159e-05	0.000131847	7.98657e-05	6.1073e-05	0.000125272	0.000140552	2.05712e-05	0.000102726	8.74353e-05	6.01195e-05	9.83374e-05	3.73799e-05	0.000113524	7.86269e-05	0.000121632	0.000121962	7.47947e-05	0.000108631	9.63942e-05	9.03594e-05	0.00012673	0.000157414	0.000136906	0.00018485	0.000178964	0.000128077	0.000110243	9.80296e-05	0.000100415	0.000144304	0.000209418	0.000108035	0.000126896	0.000111471	0.000216374	0.000125134	9.57707e-05	0.000107251	0.000152887	7.81689e-05	0.000108812
K14170	0.000440119	0.000420889	0.000375701	0.000413921	0.000319759	0.000383737	0.000246187	0.000247701	0.000304618	0.000325618	0.000282398	0.000244454	0.000242605	0.000270957	0.000239334	0.000173804	0.0002634	0.000142153	0.000211307	0.000144874	0.000168942	0.000387829	0.000200118	0.000241767	0.000288152	0.000274865	0.000157084	0.000203742	0.000424816	0.000333159	0.000420194	0.000429869	0.0004509	0.000255755	0.000346061	0.000280877	0.000273979	0.000372216	0.000395384	0.00026674	0.000476449	0.000335793	0.000386757	0.00032922	0.000225588	0.000353771	0.000291522	0.00034568	0.000297661
K14155	0.000726872	0.000526389	0.000599392	0.000502932	0.000538305	0.000558622	0.000666699	0.000628016	0.000571393	0.000740683	0.000581522	0.000656223	0.000746243	0.000623573	0.000857234	0.000599043	0.000754085	0.000592395	0.000788576	0.000657225	0.000630445	0.000858826	0.000680461	0.000598929	0.000711878	0.000653013	0.000656499	0.000560408	0.000631611	0.000624981	0.000484183	0.000559848	0.000543462	0.000594161	0.000494868	0.000579273	0.000717622	0.0006387	0.000611455	0.00069424	0.000811235	0.00055827	0.000591408	0.000597364	0.000646783	0.000564909	0.000544235	0.000398072	0.000604473
K14060	0.000407792	0.000583898	0.000516702	0.00047903	0.00064653	0.00053722	0.000499738	0.000492135	0.000707881	0.000523498	0.00054092	0.000777997	0.000927517	0.000563607	0.000565054	0.000829925	0.000697629	0.000908977	0.000965371	0.000775611	0.00102308	0.000658541	0.000753726	0.000912798	0.000684958	0.000940975	0.000745721	0.00105723	0.000540089	0.000618007	0.000533936	0.000518431	0.000648116	0.000624408	0.000722014	0.000580941	0.000575889	0.000488602	0.000435478	0.000524072	0.000362299	0.000476978	0.000546937	0.000618951	0.000655481	0.000600178	0.00053467	0.000494576	0.000440806
K14059	0.000864986	0.00109341	0.00110894	0.00143758	0.00101119	0.0015227	0.00100154	0.000948977	0.00102166	0.00105946	0.00123538	0.000800491	0.00120707	0.0010171	0.00063952	0.00104276	0.000820502	0.000791129	0.00116075	0.000471653	0.000886472	0.000781743	0.000902139	0.00110171	0.00126302	0.00138513	0.000832804	0.00120439	0.00147529	0.00145487	0.00204873	0.00144938	0.00141761	0.00120993	0.00114873	0.00125712	0.00116317	0.00155859	0.0015961	0.000996015	0.000993269	0.00156584	0.00156721	0.001053	0.000900622	0.00100195	0.00133964	0.00113704	0.00137384
K14058	0.000455307	0.00053139	0.00050973	0.000541369	0.000488386	0.000494428	0.000460838	0.000467835	0.000432313	0.000424845	0.000500644	0.000518496	0.000487342	0.000448791	0.000409004	0.000511845	0.000434022	0.000504536	0.000535722	0.000744996	0.000509774	0.000373682	0.000426947	0.000508069	0.000509494	0.000525328	0.000481469	0.00058878	0.000531005	0.000498295	0.00054469	0.000597985	0.000520645	0.000539574	0.00050017	0.000512472	0.000476479	0.000495383	0.000515114	0.000448527	0.000410142	0.000467697	0.000515049	0.000481003	0.000386886	0.000470112	0.00060285	0.000625673	0.00054187
K14056	0.000264272	0.000309776	0.000249577	0.000289483	0.000335106	0.000354683	0.000201981	0.000238142	0.000231451	0.000183338	0.000236574	0.000186508	8.97074e-05	0.000214717	0.000118632	0.000137207	6.54469e-05	0.000113197	0.000118674	0.000271931	7.30239e-05	8.22366e-05	7.44116e-05	8.56415e-05	8.79001e-05	0.000156034	8.7857e-05	9.31519e-05	0.000193013	0.000278284	0.000267865	0.000268356	0.00028515	0.000191962	0.000245026	0.000239639	0.000213649	0.000240525	0.00037344	0.000205706	0.00015114	0.000133719	0.000284818	0.000216723	0.000254641	0.000302884	0.000207879	0.00025994	0.000299672
K13993	0.000481949	0.000599779	0.000547387	0.000576486	0.000722319	0.000490117	0.000366938	0.000426455	0.000395857	0.000368744	0.000466178	0.00037975	0.000424214	0.000519818	0.000390014	0.000458053	0.000261214	0.000427219	0.00045578	0.000513438	0.000417486	0.000353882	0.000355427	0.000400281	0.000493927	0.000394399	0.00043163	0.000352587	0.000429851	0.000548412	0.000476724	0.000550703	0.000571944	0.000430434	0.00043773	0.000460033	0.000341451	0.000435426	0.000533561	0.00043488	0.000376138	0.000296241	0.00060307	0.000526053	0.000414836	0.000560001	0.000456135	0.000529215	0.000497017
K13963	8.71885e-05	0.000152859	0.0001187	0.000158217	0.000120712	0.000163754	0.000133264	8.40533e-05	0.000112974	0.000118089	8.02824e-05	0.000172253	0.000216758	0.000123521	0.00024359	0.000181767	0.000155179	0.000165861	0.00028795	0.000137395	0.00030479	0.000196583	0.000200651	0.000237838	0.000402539	0.0003149	0.000212416	0.00021737	0.000290828	0.000188384	0.000157439	0.000199314	0.000128444	0.000135483	0.000108972	0.000112508	0.000111448	0.000242738	0.000163702	0.000125488	0.000117904	0.00017811	0.000224025	0.000142245	9.41916e-05	0.000120736	0.000105138	7.61862e-05	0.000116424
K13954	0.000117458	0.000205373	0.000203563	0.00023643	0.000176635	0.000202966	0.000194571	0.000186393	0.00019576	0.000189508	0.000114983	0.000155902	0.000134457	0.000192045	8.05109e-05	0.000166408	0.000143966	8.76582e-05	9.08882e-05	0.000215736	5.63635e-05	0.000141783	0.000219547	0.000126658	0.000130711	0.000124791	8.16532e-05	0.000112843	0.000342809	0.000202302	0.000348128	0.000233194	0.000183711	0.000180984	0.000226287	0.000213265	0.000206946	0.000191893	0.000307342	0.00016707	0.00020757	0.000179504	0.000139548	0.000200429	0.000163453	0.000169895	0.000287766	0.000240755	0.000158491
K13924	8.11408e-05	9.15433e-05	9.59022e-05	0.000103935	7.87997e-05	0.000103042	0.000176473	0.000160974	0.000163452	0.000144623	0.000124193	0.000139293	0.000126914	0.000167349	0.000165133	0.000168951	0.000137236	0.000131469	0.000181684	0.000100247	0.000160899	0.000109878	0.00019438	0.000133921	0.000214163	0.00012812	0.000212991	6.99541e-05	8.80579e-05	0.00010375	0.000112812	8.25289e-05	8.84784e-05	0.000145739	9.39711e-05	0.000147999	0.000167832	0.00012769	0.000128099	0.000133796	8.92033e-05	0.000135676	5.1581e-05	0.00014729	0.0001771	0.00013167	0.000118712	7.46809e-05	0.000157827
K13789	0.000644464	0.000586088	0.0006356	0.000632674	0.000590136	0.00068478	0.000647684	0.000666331	0.000681969	0.000662823	0.000646011	0.000630795	0.000602042	0.000611606	0.000528049	0.000619031	0.000600447	0.00059797	0.000556406	0.000586869	0.000563705	0.000574612	0.000542256	0.00060013	0.000450941	0.000553179	0.000563656	0.000645007	0.000679725	0.000649617	0.000668123	0.000640591	0.000576202	0.000605516	0.000657883	0.000637352	0.000642767	0.000649667	0.000634881	0.000677103	0.000665802	0.000645127	0.000662205	0.000663122	0.00063141	0.000654859	0.000636288	0.000646968	0.000628468
K13747	0.000424002	0.000330175	0.000370603	0.000295113	0.000288751	0.00038368	0.000388653	0.000419127	0.000409413	0.000394168	0.000361509	0.00039988	0.00037539	0.000345213	0.000479022	0.00037441	0.000458492	0.000461505	0.000315761	0.000234696	0.000387092	0.000405491	0.00036673	0.000382803	0.000271502	0.000309135	0.000405251	0.000422589	0.000303991	0.000404828	0.0003826	0.000268998	0.000281985	0.000366018	0.000393737	0.000389342	0.000412462	0.000367094	0.000301889	0.000466761	0.000414129	0.000372005	0.00039501	0.000296541	0.000451332	0.00032673	0.000342909	0.00029601	0.000363448
K13694	0.000153312	0.000235426	0.000210992	0.000175641	0.000213327	0.000247066	0.000367671	0.00031109	0.000361875	0.000286137	0.000272766	0.000287783	0.000281336	0.000296744	0.000204306	0.000342714	0.000272293	0.000357321	0.000285529	0.000227417	0.00034885	0.000186414	0.000277256	0.000300958	0.000217867	0.000251525	0.000338586	0.000354552	0.000224039	0.000239741	0.0001714	0.0001912	0.000159275	0.00031986	0.000240915	0.000261288	0.000378197	0.00023947	0.000227334	0.000317816	0.000154033	0.000315277	0.000105373	0.000288389	0.000423378	0.0002357	0.0002383	0.000198881	0.000269949
K13684	0.000106996	9.50017e-05	9.20077e-05	0.000117628	6.60159e-05	0.000109159	7.81223e-05	7.28553e-05	7.10765e-05	6.35078e-05	0.000110082	0.000105136	0.000123332	5.37458e-05	0.000153122	7.50903e-05	0.000115426	0.000190274	9.71446e-05	0.000199588	0.000126327	8.63709e-05	0.000113782	0.000135515	0.000160285	0.000108169	0.000104366	0.000166044	9.25749e-05	0.000112158	8.42557e-05	0.000111567	0.000116582	0.000117344	8.68467e-05	9.81964e-05	7.98519e-05	0.00010881	6.21502e-05	0.000103424	8.92991e-05	7.9704e-05	5.81591e-05	6.16394e-05	0.000101519	8.06201e-05	6.54459e-05	7.66226e-05	0.000122265
K13683	8.42847e-05	9.34306e-05	8.67463e-05	9.30747e-05	0.000103303	5.70871e-05	0.000118637	8.83441e-05	6.64854e-05	6.12954e-05	6.13799e-05	0.000136438	8.34936e-05	4.504e-05	0.000202888	0.000115555	0.000158591	0.000152912	0.000138374	5.60257e-05	0.000159449	0.000130398	0.000147122	0.000139891	0.000240329	0.000145292	0.000163984	9.30019e-05	9.91244e-05	0.000126091	8.46755e-05	9.18517e-05	9.73078e-05	0.0001469	9.08394e-05	8.52834e-05	4.09349e-05	7.86665e-05	8.62319e-05	8.08769e-05	6.01346e-05	8.0486e-05	0.000145114	6.13899e-05	9.11379e-05	8.33234e-05	6.01313e-05	0.000105838	9.78368e-05
K13663	0.000309888	0.000180122	0.000161901	0.000152237	0.000141951	0.000108157	0.000249048	0.000224046	0.000168602	0.000250306	0.000200957	9.28942e-05	4.42055e-05	0.00017324	0.0001511	5.50487e-05	0.000117722	4.8603e-05	1.94897e-05	1.97392e-05	3.55757e-05	0.000190046	6.02994e-05	4.16667e-05	4.70017e-05	2.62395e-05	3.21398e-05	2.57382e-06	0.000226808	0.000163358	9.23739e-05	9.78649e-05	0.000116987	0.000180816	0.000110466	0.000158182	0.000202524	0.000158232	0.0001172	0.000154062	0.000322137	0.000234458	5.30748e-05	0.000228165	0.000224857	0.000184708	0.000150723	0.000186249	0.00018301
K13656	0.000234714	0.000300543	0.000301297	0.000237196	0.000343589	0.000311983	0.000468511	0.00040035	0.000398001	0.000390817	0.000347282	0.000258314	0.000299541	0.000380067	0.000301443	0.000348914	0.000247939	0.000286039	0.000321006	0.000265923	0.000328779	0.000231726	0.00032285	0.000291091	0.000309362	0.000254429	0.000328421	0.000231387	0.000338014	0.000342917	0.000229569	0.000268108	0.000251958	0.000354341	0.000247384	0.000365692	0.000437778	0.000318183	0.000353918	0.000387222	0.000249062	0.000352424	0.000213586	0.000417275	0.000472665	0.000329962	0.000297376	0.00022918	0.000342819
K13653	0.000477985	0.000780569	0.000699897	0.000766018	0.000556923	0.000691047	0.00062434	0.000523041	0.000371576	0.000530777	0.00054572	0.000248192	0.000315929	0.000580987	0.000322662	0.000365091	0.000314741	0.000351267	0.000345095	0.00059976	0.000255993	0.000306633	0.000350437	0.000317929	0.000409281	0.000366209	0.000392874	0.0002772	0.000833359	0.000751602	0.00116395	0.00076605	0.000878091	0.00062004	0.000538785	0.000666328	0.000586877	0.000828171	0.000875423	0.000499692	0.000452472	0.000609212	0.00105217	0.0004702	0.00052704	0.000443114	0.000917051	0.000627599	0.000652814
K13652	8.52685e-05	0.0001156	0.000146225	0.000147953	0.000100402	0.000154968	0.000195646	0.00017641	0.000139328	0.000178836	0.000141547	0.000396265	0.000336737	0.000193775	0.000379951	0.000378133	0.000332216	0.000371294	0.000411325	0.000193267	0.000405048	0.000334791	0.000481061	0.000350731	0.000597129	0.000276807	0.000448081	0.00018998	8.84644e-05	0.000149537	0.000118326	0.000116829	0.000233262	0.000185376	0.000164074	0.000146346	0.000215035	0.000200828	0.000213641	0.000176689	0.000106013	0.000155964	0.000131727	0.000178769	0.000194716	0.000149123	0.000142989	5.88255e-05	0.000211621
K13643	0.000315267	0.000212629	0.00030725	0.000287167	0.000241923	0.000315841	0.000260494	0.000245581	0.000277933	0.000303087	0.000228293	0.00023022	0.000238264	0.000298703	0.000217375	0.000225745	0.000253389	0.000144478	0.000201871	0.000112109	0.00016195	0.00031671	0.000131387	0.000251878	0.000299449	0.00026741	0.000147104	0.000208352	0.000383211	0.000280103	0.000453709	0.000342342	0.000306669	0.000192251	0.000266555	0.000307605	0.000280739	0.000309317	0.000412304	0.000262636	0.000378424	0.000231274	0.000287811	0.000413655	0.000174151	0.000257962	0.000279999	0.000228193	0.000284509
K13640	6.4389e-05	7.08695e-05	5.08085e-05	3.52926e-05	9.15507e-05	4.42729e-05	4.1041e-05	8.02395e-05	0.000143125	4.4524e-05	0.000107175	0.000257383	0.000283662	4.17487e-05	0.000253685	0.00023846	0.000244558	0.000340929	0.000262044	0.000227417	0.000298479	0.000154326	0.000245421	0.00027242	0.000107549	0.000244956	0.000272288	0.00036075	4.34691e-05	6.42279e-05	6.09082e-05	6.7597e-05	1.6679e-05	5.85388e-05	0.000132489	6.65311e-05	8.28299e-05	2.59394e-05	3.98354e-05	0.000101437	2.44112e-05	0.000101667	7.22917e-05	4.49106e-05	0.000124449	6.59678e-05	6.27601e-05	7.94176e-05	6.88178e-05
K13626	5.66384e-05	0.000202913	0.000119712	0.000195115	0.00011327	0.000123995	6.72367e-05	9.2103e-05	7.28101e-05	0.000103016	5.2011e-05	8.78337e-05	0.000150748	7.47338e-05	4.25095e-05	0.000110841	0.000108982	8.53937e-05	0.000172076	7.60731e-05	0.000145328	0.000104602	8.51303e-05	0.000131624	0.000174203	0.000197178	0.0001004	0.000138884	0.00023263	0.000177075	0.000242457	0.000144214	0.000157454	0.000135159	0.00010687	0.000117885	0.000116278	0.000245106	0.000123007	9.47103e-05	6.0121e-05	8.8131e-05	0.000235796	0.000116422	8.25549e-05	0.000108261	0.000167583	0.000133024	0.000108893
K13598	0.000343374	0.000393044	0.000362946	0.000301982	0.000451175	0.000370636	0.00067989	0.000589896	0.000622858	0.000526096	0.000501828	0.000823439	0.000845178	0.000532056	0.00086075	0.000915767	0.000869804	0.00097774	0.0009815	0.00129605	0.00110357	0.000596878	0.00101848	0.000834128	0.000928198	0.000753782	0.000981534	0.000823656	0.000330086	0.000405006	0.000286002	0.000373332	0.000303883	0.000606382	0.000406229	0.000468844	0.000589501	0.000415447	0.000413347	0.000583875	0.000348287	0.00057045	0.000195104	0.000551047	0.000703287	0.000505669	0.000432155	0.00030924	0.000482406
K13587	0.000117472	0.000235876	0.000102158	0.000120779	0.000222744	0.000132615	6.63097e-05	0.000110946	0.000113462	0.000114575	0.000155653	0.000170637	0.000287592	0.000117274	0.00016978	0.000187712	0.000162341	0.000114927	0.000164492	6.7833e-05	0.000178743	0.000182084	0.000226375	0.000151894	0.000134862	0.000216766	0.000130947	0.000163537	0.000110899	0.000143501	4.53711e-05	7.88989e-05	0.000147099	0.000136871	0.000208307	0.000112382	9.12271e-05	9.57123e-05	8.79233e-05	6.4214e-05	0.000101823	0.000105812	7.24904e-05	0.000147048	0.000119379	0.000177103	8.68653e-05	0.000149707	6.69248e-05
K13573	0.000278397	0.000273884	0.000374706	0.000392734	0.00027243	0.000419115	0.000197605	0.000241896	0.000260886	0.000222174	0.00031083	0.000330065	0.000333423	0.00018977	0.000230347	0.000334058	0.000328902	0.000319255	0.000331922	9.00471e-05	0.00038342	0.000212758	0.000239542	0.000343601	0.000262595	0.000386646	0.000295333	0.000405551	0.000345674	0.000244313	0.000332905	0.000475091	0.00032197	0.000211645	0.000321421	0.000215907	0.000255655	0.000380532	0.000287633	0.00028241	0.000231872	0.000267115	0.000335197	0.000231893	0.000212744	0.000240163	0.000213752	0.000362238	0.000301805
K13572	0.000116062	0.00021731	0.000174913	0.000138958	0.000149231	0.000202925	0.000321804	0.000258231	0.000273534	0.000252152	0.000214919	0.000137723	0.000157849	0.000233589	5.43258e-05	0.000220011	0.000183119	0.000238075	0.000108213	0	0.000155307	0.000102179	0.000124417	0.00021315	7.07031e-05	0.00016393	0.000194371	0.000246605	0.000172973	0.000182215	0.000141528	0.000149696	0.000140321	0.000254054	0.000187991	0.000191322	0.000342649	0.000217886	0.000180417	0.000258442	0.000100421	0.00024785	9.90567e-05	0.000235858	0.000347208	0.00018059	0.000191389	0.000147547	0.000238657
K13566	0.000343444	0.00037783	0.000306412	0.000313577	0.000335925	0.000379661	0.000401864	0.000427868	0.000462058	0.000361014	0.000428414	0.000331622	0.000380075	0.000349143	0.000370375	0.000414952	0.000406361	0.000498163	0.000347445	0.000259775	0.000398598	0.000273627	0.000392298	0.000448647	0.000319082	0.000347527	0.000452272	0.000466828	0.000342246	0.000385145	0.000309006	0.000354586	0.00030713	0.000394453	0.000383315	0.000428277	0.000473215	0.000321954	0.000412654	0.000432527	0.000294858	0.000363294	0.000313882	0.000349133	0.000451858	0.000374342	0.000353624	0.000395203	0.000418708
K13542	0.00020809	8.53756e-05	0.000153039	0.000119891	9.22844e-05	6.57578e-05	7.33769e-05	7.77713e-05	9.57295e-05	0.000123273	5.35743e-05	0.000104273	8.70126e-05	9.15362e-05	0.000108844	7.68679e-05	0.000137594	5.45086e-05	6.27645e-05	0.000113486	4.31644e-05	0.000224581	6.00803e-05	7.83448e-05	8.66553e-05	3.91686e-05	7.89712e-05	3.86632e-05	0.000132487	8.70927e-05	0.000156004	0.00014315	0.000107486	0.000116265	8.26907e-05	9.86931e-05	8.52852e-05	9.8216e-05	8.50935e-05	0.000119818	0.000246164	8.1648e-05	0.000104971	8.55221e-05	6.62176e-05	9.31134e-05	0.000101985	0.000125118	7.08979e-05
K13532	0.000173627	0.000206098	0.000153152	0.000127304	0.000184066	0.0001998	0.000308965	0.000264845	0.000288387	0.00023255	0.000248779	0.000272426	0.000304273	0.000208615	0.000286777	0.000313749	0.00030391	0.000373256	0.000274566	0.000227417	0.000313718	0.000170806	0.000286222	0.000307212	0.000134066	0.000256485	0.000295803	0.000364854	0.000184468	0.000207774	0.000154116	0.000142998	0.000102987	0.000249665	0.000242748	0.000235369	0.000303549	0.00019445	0.000156795	0.000268458	0.000132977	0.000266036	0.000138713	0.00018899	0.000341326	0.00018231	0.000193715	0.000208795	0.000214369
K13378	0.000198364	0.000222338	0.000186926	0.000151852	0.000252779	0.000225425	0.000348593	0.00030175	0.000338243	0.00025965	0.000283693	0.000279984	0.000283748	0.000253842	0.00030493	0.000327498	0.000319549	0.000371861	0.000250085	3.03638e-05	0.000286803	0.000200852	0.000308075	0.000307846	0.000207098	0.000241972	0.000343002	0.000352676	0.000211207	0.000251481	0.000178669	0.000183677	0.000129087	0.000302827	0.000275925	0.000279482	0.000325816	0.00021362	0.000185781	0.000311106	0.000175422	0.000297108	0.000152214	0.000237998	0.00037812	0.000229581	0.000223084	0.000241618	0.000240592
K13310	0.000182319	0.000276089	0.00016303	0.000248912	0.000218252	0.000274064	0.000319647	0.000290172	0.00023144	0.000257901	0.000218975	0.000140291	0.000169303	0.000227059	0.00026118	0.000206798	0.000189475	0.000198427	0.00018267	5.98483e-05	0.000144215	0.000141569	0.000204212	0.000159895	0.000142513	0.000151483	0.000211483	0.000149261	0.00022506	0.000266202	0.000196768	0.000150318	0.00017156	0.000249463	0.000197225	0.000248203	0.000339521	0.000309254	0.000219247	0.000254971	0.000144932	0.000254695	0.000203859	0.000206068	0.000341422	0.000208569	0.000198551	0.000198106	0.000258916
K13292	0.000767271	0.000848446	0.000811227	0.000782732	0.000768168	0.000730873	0.000819415	0.000876475	0.000820286	0.000769085	0.000824116	0.000785546	0.000718982	0.000904463	0.000750758	0.000814998	0.000773531	0.000741194	0.000693287	0.000672648	0.000704135	0.000743955	0.000745577	0.000768564	0.000646121	0.000797917	0.000748418	0.000771987	0.000755354	0.000797605	0.000772274	0.000798283	0.000737009	0.000832613	0.000864425	0.000777066	0.000775489	0.000754529	0.000814764	0.000803012	0.000767014	0.00083668	0.000866113	0.000804285	0.000825455	0.000820347	0.00087576	0.000813627	0.000788412
K13283	0.000214891	0.000346967	0.000297558	0.000303658	0.000322413	0.000383017	0.000297692	0.000384334	0.000449751	0.000368112	0.000396189	0.000354644	0.000366494	0.000372443	0.000204478	0.000365896	0.000270573	0.000384457	0.000385831	0.000254592	0.000441439	0.000288683	0.000332145	0.000376868	0.000298554	0.000392681	0.000376378	0.000417462	0.000307816	0.000294167	0.00028653	0.000269513	0.000335239	0.00029866	0.000452593	0.000344788	0.00039257	0.000365366	0.00036667	0.000350499	0.000266083	0.000416246	0.000325357	0.000330855	0.000368742	0.000378524	0.000314436	0.000351314	0.000311294
K13280	0.000247042	0.000308768	0.00026131	0.000245312	0.000415724	0.000227922	0.000274391	0.000254808	0.000286102	0.000243436	0.000280794	0.000475004	0.000318354	0.000290119	0.000291479	0.000377279	0.000335516	0.000434381	0.000405448	0.000192669	0.000420745	0.000333593	0.000358955	0.000379716	0.000268802	0.000348361	0.000432129	0.000421393	0.000189042	0.000220823	0.000237414	0.000259248	0.000179186	0.000223633	0.000293336	0.000345399	0.000253815	0.000258516	0.000204715	0.000253721	0.000199796	0.000224851	0.000196795	0.000293617	0.00028652	0.000256295	0.000342414	0.000312021	0.000245594
K13195	7.0996e-05	6.30546e-05	0.000112142	8.11714e-05	0.000206565	6.12576e-05	0.000102356	9.91795e-05	0.000122253	8.12947e-05	0.000119653	0.000353687	0.000377533	0.000126417	0.000342966	0.000335238	0.000357279	0.000436984	0.000455334	0.000818242	0.00052414	0.000269872	0.00046461	0.000360886	0.000540126	0.00033345	0.00041594	0.000367616	6.72238e-05	0.000112579	7.10433e-05	0.000130839	7.97931e-05	0.00012915	9.88997e-05	0.0001333	7.70629e-05	5.60886e-05	0.000110448	0.000111536	0.000117854	0.000109558	4.29485e-05	0.000125651	0.000115321	0.000145275	0.000108189	7.23773e-05	7.38998e-05
K13059	0.000733641	0.000211914	0.000520268	0.000367747	0.000354622	0.00036604	0.000338195	0.000242044	0.000353112	0.000387157	0.000356298	0.000625702	0.000651994	0.000275801	0.000595187	0.000466237	0.000727657	0.000576255	0.000517077	0.000426622	0.000525323	0.000846892	0.000485224	0.000563683	0.000506081	0.000536583	0.000524743	0.00060213	0.000386072	0.000376311	0.000406387	0.000496222	0.000372309	0.000341742	0.000420692	0.000340096	0.000356223	0.000261889	0.000453306	0.000415088	0.000871823	0.000363891	0.000290843	0.000282682	0.000345529	0.000309046	0.000313841	0.000302299	0.000320904
K13052	0.000466222	0.000395191	0.000462561	0.000386373	0.000365276	0.000432947	0.000466143	0.000474971	0.000461174	0.000517216	0.000451386	0.000306926	0.0002939	0.000490728	0.00036965	0.000312859	0.00037031	0.000299768	0.000332826	0.000289205	0.00036135	0.000428213	0.000333487	0.000321183	0.000448779	0.000314504	0.000372097	0.000283669	0.000388872	0.000422882	0.000393359	0.000355172	0.000384393	0.000430156	0.000345488	0.000477949	0.000409451	0.000491894	0.000344097	0.000470688	0.000477669	0.000490083	0.000486384	0.000415284	0.000446289	0.000421326	0.000411624	0.000422304	0.000394822
K13043	0.000180748	0.000204496	0.000172836	0.000131035	0.000236192	0.000184438	0.000264865	0.000255966	0.000271192	0.000226445	0.000234697	0.000308269	0.000328003	0.000207589	0.000309796	0.000340753	0.000330105	0.000409361	0.000304001	0.000227417	0.000351807	0.000205569	0.000330615	0.000332807	0.000230286	0.000279893	0.000362464	0.000394526	0.000161776	0.000203861	0.000149678	0.000161755	0.000121745	0.000253236	0.000231826	0.00023956	0.000285829	0.000189083	0.000169155	0.000258752	0.000154307	0.000243321	0.000115635	0.000218288	0.000315106	0.000212776	0.000202469	0.00021295	0.000224902
K13038	0.000455205	0.000455786	0.000475104	0.00044857	0.000500035	0.000461739	0.00052872	0.000544756	0.000585419	0.000453381	0.000554721	0.000439061	0.000422018	0.000484552	0.000457587	0.00046173	0.000454589	0.000516995	0.000411454	0.000349321	0.000480043	0.000354474	0.000479272	0.000503994	0.00034401	0.000422116	0.000468781	0.000508487	0.00045505	0.000453151	0.000365833	0.000507049	0.000432525	0.000443346	0.000516728	0.000492609	0.000520623	0.000475425	0.000477604	0.000538394	0.000399801	0.000501325	0.000452267	0.000466956	0.000551803	0.000521332	0.000458175	0.000497976	0.000519317
K13020	0.000113664	0.000110607	0.000222525	0.000234162	0.000213435	0.00018018	0.000107991	0.000123426	8.96359e-05	0.000100527	0.000132499	0.000207438	0.000234109	0.000107597	0.000138299	0.000150043	0.000133293	0.000223154	0.000309373	0.000756193	0.000281183	0.000168563	0.00024751	0.000217983	0.000219625	0.000239458	0.000151188	0.000188034	0.0001148	0.000148197	0.000103035	0.000326328	0.00022158	9.43666e-05	0.000188635	0.000103134	0.000106953	0.000155943	0.000194243	0.00015093	0.000112081	5.79124e-05	0.000267266	0.00010618	9.53595e-05	0.000171916	9.98209e-05	0.00015852	0.000160588
K13018	0.000282303	0.000465676	0.000235587	0.000372263	0.000353566	0.000363068	0.000309236	0.000335352	0.000294639	0.000328908	0.000298667	6.61234e-05	0.000127242	0.000254658	0.000119253	0.000132405	9.62998e-05	0.000117969	0.000156745	0.000247147	0.000150031	0.000116458	9.91675e-05	0.000116283	0.000126115	0.000103743	0.00011108	9.77886e-05	0.000315062	0.000343074	0.000231281	0.000277609	0.000271045	0.000322326	0.000224345	0.000299588	0.000355815	0.000406588	0.000250158	0.000267622	0.000212608	0.000287004	0.000280433	0.000302369	0.000356845	0.000315624	0.000254645	0.000308024	0.00034255
K13017	0.00015452	0.000263319	0.000115232	0.000195351	0.000220928	0.000150733	6.61139e-05	0.000121683	0.000163689	9.84896e-05	0.000183746	5.92385e-05	0.00012574	9.84414e-05	4.0523e-05	9.60519e-05	7.61786e-05	8.45098e-05	0.000114496	0.000217663	0.000135934	7.8699e-05	0.000106208	8.8225e-05	6.44439e-05	8.68544e-05	7.95362e-05	7.40057e-05	0.000100789	0.000117453	8.9279e-05	0.000184042	0.000139877	0.000160836	0.000136891	9.64238e-05	7.04705e-05	0.000129291	8.53968e-05	8.71581e-05	0.00011064	9.98742e-05	0.000103046	0.000145528	0.000119177	0.0002014	9.27122e-05	0.000202795	0.000143889
K13013	6.97836e-05	0.000115039	8.96188e-05	7.61356e-05	9.48134e-05	8.46686e-05	0.000185682	0.000145639	0.000156147	0.000144782	0.000113671	0.000132043	0.000178118	0.000164972	0.000216086	0.000138056	0.00016022	0.000221529	0.000161765	0.000394107	0.000196444	9.74984e-05	0.000171536	0.000159932	0.000200509	0.0001431	0.00013008	0.000212146	7.88242e-05	9.76104e-05	8.56679e-05	7.5011e-05	7.50323e-05	0.000136265	7.46039e-05	0.00012267	0.00017598	0.000122109	0.000115731	0.000145252	7.72563e-05	0.00017153	3.8819e-05	0.00015607	0.000216801	0.00010901	0.000116791	4.25412e-05	0.000129039
K13010	5.19436e-05	0.000161634	0.000102606	0.000225806	8.91644e-05	9.78393e-05	0.0002133	0.000106905	0.000106532	0.000184261	6.51878e-05	0.000137253	0.000145888	5.85945e-05	0.000159787	0.000196321	0.000193348	0.000165623	0.000212011	7.41086e-05	0.000179138	0.000152143	0.000195878	0.000166631	0.00018535	0.000185685	0.000255221	0.000107586	0.000209695	0.000148268	0.000144221	0.000154255	0.000184497	0.000209552	0.000139665	0.000108587	8.52045e-05	0.000135204	0.000191793	0.000127477	0.000101475	0.000124175	0.000204811	0.000111833	6.65229e-05	0.000139	0.000137019	0.000211072	0.000129501
K13009	4.51054e-05	3.35501e-05	5.90163e-05	4.76275e-05	9.89284e-05	3.76724e-05	6.79639e-05	8.14724e-05	8.55574e-05	5.2218e-05	6.9192e-05	0.00039536	0.000313992	7.90044e-05	0.000427867	0.000354752	0.000339149	0.000353812	0.000401029	0.000298063	0.000460163	0.000297881	0.000482405	0.000348689	0.000423351	0.000309062	0.000448752	0.000252618	5.63352e-05	7.44791e-05	5.24985e-05	7.46996e-05	4.86673e-05	9.67818e-05	6.75545e-05	9.5587e-05	4.05893e-05	2.81293e-05	6.31356e-05	8.58775e-05	7.45186e-05	6.62117e-05	2.6325e-05	7.34974e-05	6.96852e-05	9.02738e-05	6.22922e-05	4.78331e-05	4.82912e-05
K13004	0.000166843	0.000159352	0.000239214	0.000256319	0.000163838	0.000274872	0.000258634	0.000287024	0.000289465	0.000292221	0.000280341	0.000130926	0.000135978	0.000291342	0.000226376	0.00012348	0.000121614	0.000168818	0.000141098	0.000212256	0.000137534	0.000112224	0.000149867	0.000128103	0.000182683	0.000139564	0.000152815	0.000178574	0.000225994	0.00022578	0.000275576	0.000158419	0.000210785	0.000240218	0.000247129	0.000282842	0.000249426	0.000319212	0.000175382	0.000291408	0.000192333	0.00026423	0.000379733	0.000240777	0.000292344	0.000264688	0.000237583	0.000231298	0.000258087
K13002	0.000922928	0.000745329	0.0005503	0.000514752	0.000744856	0.000531174	0.000628022	0.000725287	0.000665425	0.00073341	0.000778154	0.000616186	0.000614505	0.000544639	0.000681591	0.000543479	0.000698189	0.000676584	0.000566764	0.000665722	0.000579973	0.000698557	0.000543863	0.00052797	0.000476148	0.000512411	0.000611482	0.000656996	0.00056166	0.000562562	0.000415792	0.000513796	0.000355477	0.000735196	0.000640874	0.000674331	0.000590098	0.000573256	0.000401866	0.000632588	0.000873823	0.000665251	0.000355259	0.000644263	0.000696672	0.000637282	0.000550858	0.000771283	0.000580703
K13001	0.000115032	0.000135601	0.000152213	0.000126147	0.000149021	0.000138489	0.000286965	0.000244123	0.000235752	0.000256018	0.000200361	0.000113744	8.1209e-05	0.000257184	0.00013221	0.000161687	0.00010894	0.000108517	0.000130508	3.03638e-05	0.000129618	9.41689e-05	0.000133452	9.24394e-05	0.00012199	9.98382e-05	0.000134536	8.11657e-05	0.000156527	0.000123536	0.00011256	0.000121514	0.000126934	0.000227244	0.000118883	0.000184754	0.000296599	0.000208716	0.000186598	0.000205015	0.000135753	0.000242274	2.83911e-05	0.000251732	0.000321561	0.000198516	0.000181691	0.000107936	0.000220382
K12999	0.00027978	0.000168942	0.00025024	0.000246845	0.000114074	0.000170967	0.000105597	0.000141521	7.83848e-05	0.000165255	0.000156502	9.65996e-05	0.000128889	0.000125029	0.000199999	6.32217e-05	0.00018551	7.7905e-05	6.67624e-05	2.25882e-05	4.6828e-05	0.000245549	8.15865e-05	0.000102515	0.000150445	0.00018006	9.82692e-05	0.000117186	0.000175239	0.000179884	0.000158976	0.000180486	0.000230457	0.000148626	0.000137247	0.000170537	0.000151695	0.000170767	0.000239486	0.000175545	0.000287437	0.000136695	0.000210854	0.00011097	6.22027e-05	0.000151032	0.000190428	0.000246317	0.000192671
K12998	0.000103823	0.000149852	0.000147252	0.000145935	0.000144131	0.000205697	0.000206874	0.000210746	0.000202927	0.000200833	0.000169044	6.38476e-05	9.68436e-05	0.000203975	0.000122272	0.000114686	9.16194e-05	0.000125878	4.40937e-05	3.71762e-05	4.59991e-05	7.8394e-05	0.000134556	8.84723e-05	9.25906e-05	6.05868e-05	0.000117201	0.000109853	0.000136256	0.000173418	0.000149917	9.52321e-05	0.000161678	0.000147625	0.000131928	0.000184229	0.000204452	0.000189792	0.000125119	0.000235366	7.92225e-05	0.000181241	0.000202857	0.000164731	0.000246649	0.000170357	0.000158871	7.41945e-05	0.000176748
K12997	0.000232575	0.000314638	0.000347213	0.000289345	0.000207084	0.000325826	0.000461905	0.000440079	0.000424655	0.000425269	0.000413612	0.000333023	0.000328082	0.00037208	0.000261438	0.000377413	0.000303137	0.000373163	0.000348875	0.000269837	0.000426882	0.000209026	0.00029698	0.000357427	0.000220435	0.00033337	0.000340672	0.000352601	0.000323964	0.000286037	0.00028521	0.000237728	0.000263994	0.000402166	0.00033665	0.000459809	0.000508796	0.000376063	0.000307517	0.000417469	0.000218269	0.000379521	0.000278438	0.000385931	0.000428308	0.000346116	0.000410934	0.000356705	0.000390031
K12996	0.000110746	0.000123046	0.000156348	0.000149374	0.000148099	0.000140672	0.000193901	0.000147803	0.000163006	0.000160936	0.000144592	7.3528e-05	5.33425e-05	0.000186743	4.24178e-05	7.33418e-05	6.23073e-05	7.57592e-05	9.54865e-05	2.78616e-05	7.7133e-05	8.49359e-05	8.55853e-05	0.000110364	9.05559e-05	7.4225e-05	7.329e-05	6.16414e-05	0.000100262	8.45531e-05	8.19144e-05	0.000136042	0.000161306	0.00013883	0.000105314	0.000134701	0.000186212	0.000157232	0.000143413	0.000138503	0.000116493	0.000142353	2.54393e-05	0.000180559	0.000188858	0.000118571	0.000139337	9.4739e-05	0.000198043
K12994	0.000304074	0.000242644	0.000232362	0.000191148	0.000397018	0.000223053	0.000459053	0.000356624	0.000340024	0.000322241	0.000316976	0.000265073	0.000251384	0.000290566	0.000415334	0.000271801	0.000233964	0.000351524	0.000292994	0.000292109	0.000324316	0.00020508	0.000283309	0.000240222	0.000291771	0.000230685	0.000298809	0.000263396	0.000218437	0.000301643	0.000178001	0.000214121	0.000227273	0.000390103	0.000212964	0.00032586	0.000340466	0.000265134	0.000261151	0.000307346	0.000225887	0.000295927	0.000190357	0.000298939	0.00043135	0.000288666	0.000307215	0.000280888	0.000288469
K12993	0.00020949	0.00038122	0.00017658	0.000231808	0.000140243	0.000161311	0.000132732	9.64826e-05	0.000158485	0.00012816	8.95934e-05	0.000131432	7.5934e-05	0.000143292	0.000174829	0.000107403	0.00010957	7.75522e-05	8.00313e-05	0.000225186	7.93705e-05	8.36897e-05	0.000100878	0.000129921	8.9712e-05	0.000124604	9.71783e-05	0.000126647	0.000453417	0.000233202	0.000206313	0.000220522	0.000188156	0.000265469	0.00014054	0.000137162	0.000103311	0.000332676	0.000180127	0.000126993	0.000198193	0.000120816	0.000226179	0.000241517	0.000109134	0.000105052	0.000164281	0.000178828	6.1072e-05
K12990	6.98838e-05	7.49318e-05	0.000115714	9.42681e-05	4.9672e-05	0.000124214	0.0001444	0.00014586	0.000168799	0.000127438	0.000126733	0.000121241	0.000121546	0.000153711	2.56243e-05	0.000151521	0.000137551	0.000177844	9.99461e-05	1.02707e-05	0.000132192	5.4697e-05	7.82333e-05	0.00014406	6.77193e-05	0.000108055	0.000126836	0.000201229	8.64291e-05	0.000110046	0.000130761	8.2752e-05	9.51777e-05	0.000130525	0.000147873	0.000129428	0.00021335	0.000131647	0.000117547	0.000165321	5.64432e-05	0.00014639	8.4092e-05	0.000126372	0.000185277	8.39998e-05	0.000121624	0.000111618	0.000148094
K12984	0.000372051	0.000257102	0.000228309	0.000166321	0.000224467	0.000239167	0.000379514	0.000321136	0.000311347	0.000370487	0.000248947	0.000130714	9.207e-05	0.00032002	0.000253412	0.000110728	0.000147027	8.11517e-05	4.56071e-05	2.17638e-05	2.91902e-05	0.000257724	9.25279e-05	7.84737e-05	6.10658e-05	4.34242e-05	5.56315e-05	7.37634e-05	0.000215929	0.00023935	0.000157184	0.000156791	0.000250776	0.000299137	0.000234114	0.000244268	0.000347434	0.00026783	0.000221714	0.000290883	0.000356967	0.000318963	0.000100961	0.000285409	0.000432452	0.00023907	0.000232266	0.000141112	0.000278935
K12982	0.000377186	0.000248752	0.000211471	0.000142704	0.000250931	0.000223203	0.000354165	0.000318733	0.000293398	0.000350737	0.00027357	0.000172696	0.000181113	0.000253955	0.000262178	0.000153195	0.000254755	0.000195715	9.97089e-05	0.000197054	0.000125747	0.000260147	0.000192341	0.000159521	0.000167384	0.000115714	0.000166648	0.000157649	0.000196374	0.000256044	0.000164582	0.000142838	0.000135336	0.000288183	0.000211052	0.000298381	0.000313118	0.000245487	0.000185525	0.000290578	0.000368914	0.000280383	9.95505e-05	0.000255091	0.000355437	0.000245337	0.000223103	0.000230319	0.000245713
K12976	0.000154807	0.000190851	0.000132427	0.00011681	0.000167278	0.000169672	0.000251867	0.00023769	0.000252719	0.000213258	0.000215605	0.000264337	0.00027916	0.00018341	0.000260518	0.000274491	0.00026211	0.000335663	0.000258369	0.000227417	0.000306638	0.00015286	0.000228878	0.000275219	0.000119114	0.000237993	0.000252602	0.000345686	0.000155897	0.000167832	0.00013094	0.00012176	8.56191e-05	0.000213574	0.000210211	0.00020359	0.000282454	0.000179552	0.000138732	0.000217535	0.000112752	0.000224528	0.000104817	0.000176304	0.000295651	0.000157331	0.000172168	0.000193708	0.000199758
K12960	0.000379747	0.000351102	0.00045206	0.00042224	0.000258379	0.000338175	0.000251471	0.000295154	0.00026404	0.000354546	0.000349695	0.000264792	0.000379942	0.000282198	0.000215663	0.000223221	0.000326065	0.00019321	0.000394922	0.000413904	0.000327489	0.00037999	0.000220551	0.000330654	0.000376556	0.000363721	0.000170066	0.000330609	0.000452926	0.000361826	0.0004438	0.000443881	0.000433784	0.000350096	0.000308563	0.000319565	0.000344363	0.000434015	0.000373128	0.000327004	0.00046029	0.000363812	0.000549972	0.00035865	0.000239509	0.000326474	0.000405358	0.000370513	0.000353089
K12952	0.000138914	0.000172927	0.000152659	0.000218992	0.000203475	0.000183017	0.000116486	0.000142915	0.000141716	0.000150441	0.000195378	0.000199096	0.000149924	0.00019157	0.000143609	0.000190134	0.000118468	0.00012682	0.000136811	0.000242439	9.24895e-05	0.000122634	0.00015669	0.000140358	0.000195941	0.000216658	9.76061e-05	0.000193618	0.000189205	0.000134172	0.000171079	0.00020257	0.000187616	0.000165626	0.000160368	0.000127501	0.000134919	0.000165731	0.000236804	0.000120214	0.000174992	0.000178684	0.000139146	0.000229728	0.000102875	0.00019033	0.0002334	0.000179513	0.000214167
K12604	0.000200667	0.000262977	0.000170542	0.00016096	0.000285533	0.000202271	0.000326699	0.00027178	0.000226139	0.000288509	0.000218048	0.000178922	0.000108674	0.000264047	0.000176155	0.000217907	0.000123069	0.000127223	0.000153513	3.03638e-05	0.000182952	0.000126512	0.000181218	0.000133363	0.000156592	0.000112858	0.000196099	9.66616e-05	0.000161743	0.000190874	9.89873e-05	0.000146007	0.000153544	0.000255527	0.000102965	0.00018929	0.00030268	0.000239395	0.000204443	0.000185096	0.00014308	0.000224445	5.33141e-05	0.000290899	0.000338391	0.0001986	0.000183243	0.000120478	0.000266848
K12574	0.000430674	0.000552482	0.000478368	0.000542513	0.000521942	0.000477098	0.000460078	0.000435207	0.000370864	0.000343493	0.000448434	0.000292194	0.000344375	0.000621744	0.00020742	0.000394153	0.000231383	0.000264705	0.000303167	0.000432707	0.000229941	0.000291503	0.000284373	0.000302816	0.000358582	0.000410468	0.000256906	0.000362709	0.000532071	0.000516509	0.000547582	0.000582761	0.000619013	0.000463792	0.000466345	0.000477001	0.000439077	0.000462128	0.000546162	0.000386015	0.000408396	0.000428128	0.000501851	0.000518433	0.000337339	0.000485733	0.00057638	0.000562813	0.000463518
K12573	0.000617132	0.000632189	0.000583701	0.000546376	0.000608597	0.000528554	0.000611483	0.00064799	0.000636306	0.000604661	0.000620665	0.000578601	0.000517039	0.000743818	0.000530626	0.000569368	0.000541073	0.000613591	0.000452457	0.00059561	0.000469467	0.000603006	0.000515535	0.000514731	0.000433628	0.000482855	0.00058023	0.000574789	0.000502238	0.000574923	0.000521414	0.000449355	0.000540619	0.000605179	0.000658125	0.000597385	0.000603898	0.000561616	0.000473032	0.000617702	0.000569024	0.000645894	0.00059275	0.000590325	0.000643423	0.000606483	0.000632639	0.000642278	0.000600656
K12543	3.97036e-05	3.80062e-05	6.67919e-05	4.4658e-05	7.74863e-05	5.25578e-05	5.75277e-05	7.43374e-05	0.000126984	3.89569e-05	8.71807e-05	0.000271559	0.000259513	5.74617e-05	0.000175991	0.000257832	0.000257031	0.000319803	0.000270868	0.000227417	0.00033713	0.000168518	0.000244652	0.000274409	0.000207727	0.000235199	0.000300257	0.000320864	5.93901e-05	7.37089e-05	6.00031e-05	8.47356e-05	3.25456e-05	9.30265e-05	0.000140424	8.11425e-05	8.10328e-05	2.77156e-05	4.94902e-05	0.000106634	4.92578e-05	7.93239e-05	6.51946e-05	5.25029e-05	9.06871e-05	6.15976e-05	6.97581e-05	9.79534e-05	5.30991e-05
K12524	0.000189048	0.000206543	0.00017848	0.000141149	0.000222884	0.000203385	0.000328412	0.000275897	0.000302979	0.000237745	0.000266485	0.000291528	0.000281813	0.000219594	0.000247825	0.000329742	0.000316536	0.000356528	0.000287064	0.000227417	0.000353797	0.000191441	0.000304452	0.000306847	0.000229825	0.000253691	0.000340743	0.000335384	0.000188953	0.000217775	0.000148479	0.000170899	0.000121216	0.000288741	0.00024788	0.000251216	0.000300184	0.000197737	0.000178102	0.000272274	0.00016073	0.000254434	0.000126579	0.000232912	0.000322726	0.000209803	0.000204569	0.000241618	0.000227956
K12410	0.000482211	0.000664234	0.000597446	0.000615357	0.000611811	0.000634791	0.000632624	0.000651124	0.000709333	0.00056824	0.000640698	0.000616179	0.000753431	0.000603258	0.000448897	0.000699346	0.000598924	0.000783377	0.000645701	0.000597897	0.000655864	0.00046512	0.00061848	0.000706456	0.000593159	0.000673973	0.000711457	0.000844629	0.000703789	0.000722293	0.00067458	0.000698258	0.000574352	0.000629145	0.000739766	0.000659659	0.000704846	0.0006465	0.000635518	0.000712847	0.000509845	0.000705843	0.00071778	0.000696997	0.00069564	0.000619851	0.000682208	0.000653336	0.000651376
K12373	0.00231013	0.000647505	0.00176045	0.000941287	0.00138365	0.00103119	0.00115856	0.00124988	0.00185653	0.00133711	0.00149495	0.00287746	0.00269376	0.00143774	0.00269801	0.00245457	0.00354378	0.00316093	0.0023149	0.00230231	0.0025711	0.00324329	0.00274284	0.00267959	0.00235536	0.00217936	0.0028439	0.00283486	0.00100341	0.00143954	0.00128684	0.00128086	0.000955979	0.00140596	0.00193775	0.00158595	0.00117458	0.000769627	0.0010291	0.00198271	0.0028058	0.0014426	0.00131081	0.000986748	0.00146099	0.00136695	0.00138558	0.00124128	0.00104083
K12343	8.691e-05	7.04085e-05	0.000132112	0.000105378	6.88447e-05	0.000155674	0.000225024	0.000196497	0.000193975	0.000194923	0.000158413	0.000139141	0.000117389	0.000186777	0.000155957	0.00015533	0.000128802	0.000142075	0.000154774	0.000227081	0.000200164	0.000115906	0.000177085	0.000137009	0.00013492	0.000123739	0.000166378	0.000122916	0.000102306	0.000129877	0.000110111	7.00921e-05	0.000122478	0.000166442	0.00012118	0.000148142	0.000209207	0.000169479	0.000126826	0.000195757	8.77427e-05	0.000162445	0.000146221	0.000168611	0.000212934	0.000157643	0.000140604	8.62843e-05	0.000174956
K12340	0.00133372	0.00134966	0.00137861	0.00115312	0.00176183	0.00143527	0.00217023	0.00205394	0.00212537	0.00181256	0.00181004	0.00233973	0.00228825	0.00195088	0.00296538	0.00245452	0.00238596	0.00264618	0.00246979	0.00256238	0.00282334	0.00190563	0.00300366	0.00227978	0.00267599	0.00199479	0.00270328	0.00214539	0.00117174	0.0016307	0.00116599	0.00116724	0.00131863	0.00196493	0.00160282	0.0018072	0.00186822	0.00148735	0.00137979	0.00193081	0.00126102	0.00186313	0.00114434	0.00177121	0.00230102	0.00186537	0.00149488	0.00120753	0.00170932
K12308	0.000970847	0.000644073	0.000735148	0.000569769	0.000672386	0.000613421	0.00084393	0.000711251	0.000873595	0.000869588	0.000673609	0.00124566	0.0011208	0.000782778	0.00125613	0.00106632	0.00136737	0.00121137	0.00118905	0.00105441	0.00129176	0.00133447	0.00121971	0.00106376	0.00121009	0.00103785	0.00129584	0.0010748	0.000590125	0.000692067	0.000697577	0.000669602	0.000549173	0.000827812	0.000754072	0.000683693	0.000741509	0.000701709	0.000598345	0.000738567	0.00107078	0.000764855	0.000623736	0.00068285	0.000834904	0.000627277	0.00070166	0.000704388	0.00066621
K12267	0.00028239	0.000206994	0.000196482	0.000133219	0.000197392	0.000154893	0.000244085	0.000208885	0.000227827	0.000229697	0.000182101	0.000264181	0.000238392	0.000227934	0.000289199	0.00023479	0.00029277	0.000216715	0.000217797	0.000262359	0.000244432	0.000378807	0.000314159	0.000206466	0.000242214	0.000188375	0.0002594	0.000151902	0.000125433	0.000160802	0.000116981	0.000137392	0.000215947	0.000203705	0.000208977	0.000174677	0.000199252	0.000144238	0.000149104	0.000228368	0.000316421	0.000199063	9.55711e-05	0.000219834	0.000248051	0.000213723	0.000144512	0.000149231	0.000159237
K12264	0.000316703	0.000440595	0.00028359	0.000427491	0.000547014	0.000395838	0.000441212	0.000326941	0.000326745	0.000358022	0.000353273	0.000230847	0.00034353	0.000415758	0.000155721	0.000293987	0.000148546	0.00025641	0.000338455	0.000591189	0.00036215	0.000169185	0.000196958	0.000247345	0.000401897	0.000413366	0.000171671	0.000343414	0.0004493	0.00039913	0.000443514	0.000352765	0.000366585	0.000320303	0.000285387	0.000290232	0.000431302	0.000450448	0.000403054	0.000271502	0.000323583	0.000399616	0.000242914	0.000455466	0.000408959	0.000402188	0.000326515	0.000298429	0.000297105
K12257	0.000437109	0.000364194	0.000426133	0.000373507	0.00038593	0.00038891	0.000453916	0.000441692	0.000480919	0.000464663	0.000393666	0.000435645	0.000430641	0.0003828	0.000470491	0.000415298	0.000502354	0.000520688	0.000392976	0.000302841	0.000425961	0.000480088	0.000420572	0.000451358	0.000366937	0.000388929	0.000488807	0.000479627	0.000377995	0.000440746	0.000370953	0.000348257	0.000332662	0.000421505	0.000448695	0.000430565	0.000435039	0.000443404	0.000317165	0.000522335	0.000445875	0.000408994	0.000500307	0.000344527	0.000483286	0.000398439	0.000410341	0.00042792	0.000435887
K12251	0.000385597	0.000313495	0.00030458	0.000208021	0.000252426	0.000287756	0.000376348	0.000344854	0.000348066	0.000331057	0.000312839	0.000380063	0.000375996	0.000274778	0.000421785	0.000367735	0.000443613	0.000430269	0.000321641	0.000227417	0.000364915	0.000385857	0.000351386	0.000371294	0.000258052	0.000297259	0.000385584	0.00040139	0.000290774	0.000339419	0.000250086	0.000263794	0.000209807	0.000339491	0.000321279	0.000331376	0.000364279	0.000282636	0.000263471	0.00039701	0.000395519	0.0003209	0.000254969	0.000276689	0.000399017	0.000257193	0.000258987	0.000271198	0.000270363
K12137	0.000147046	0.000127539	0.000195334	0.000210834	0.000116641	0.000187531	6.60785e-05	0.000143653	0.000163028	0.000130582	0.00015816	2.87342e-05	3.94529e-05	9.368e-05	1.94406e-05	2.83507e-05	2.07272e-05	5.39278e-05	5.41398e-05	6.66333e-05	4.66351e-05	5.37051e-05	3.45316e-05	5.18626e-05	4.53813e-05	3.30132e-05	5.41406e-05	4.25668e-05	0.000126116	0.000147645	0.000149093	0.000182317	0.000220359	8.99736e-05	0.000162453	0.000133761	8.54403e-05	0.000156299	0.000213802	0.000174688	0.000126513	9.0648e-05	0.000271979	0.000103011	0.000117493	0.000183668	0.000124687	0.000157972	0.000194051
K12132	0.00196889	0.00133061	0.00169535	0.00151345	0.00128368	0.00170929	0.00178383	0.00167543	0.00169918	0.0018615	0.0016381	0.00135675	0.00125968	0.00170519	0.0015091	0.00121442	0.00160473	0.00126492	0.00123035	0.000727045	0.00120186	0.00171728	0.00123175	0.00130931	0.00127161	0.00118581	0.00127196	0.00137355	0.00137664	0.00157632	0.00164157	0.00142369	0.00150074	0.00165856	0.0014303	0.00168133	0.00181225	0.00172115	0.00146818	0.00182151	0.00199438	0.00165179	0.00154616	0.00147243	0.00175074	0.00148681	0.00158756	0.00153403	0.00178601
K12063	0.000141503	0.000259585	0.000194282	0.000208432	0.000132314	0.000147074	0.000192897	0.00021752	0.000142263	0.000203316	0.000344896	0.00016933	0.000272835	0.000152489	2.53704e-05	0.000230783	0.000197024	0.000207394	0.00014766	1.96879e-05	0.000171435	7.93933e-05	0.000130535	0.000192409	0.000115587	0.000214002	0.000151534	0.00030404	0.000367169	0.000150555	0.000153244	0.000174155	0.000209927	0.000286929	0.000214296	0.000270592	0.000185116	0.000225441	0.000103175	0.000131868	7.28652e-05	0.000336135	0.000159839	0.000192796	0.000183451	8.88213e-05	0.000234915	0.000226577	0.000198062
K12053	0.00013981	0.000147338	0.000173031	0.000151333	6.99303e-05	0.000244311	0.000128406	0.000126827	6.93728e-05	0.000143248	0.000186449	6.42637e-05	9.27179e-05	0.000135733	0.000133119	0.000101311	6.18272e-05	5.86405e-05	0.000164471	6.31584e-05	7.45963e-05	7.48147e-05	4.18289e-05	0.00013003	0.000139653	0.000111589	7.4408e-05	4.28824e-05	0.000239044	0.000210554	0.000231537	0.000209201	0.00028853	0.000179887	0.000130906	0.00025616	0.000156042	0.000144834	0.000141872	0.000151211	0.000151412	0.000100357	0.000182256	0.000153273	8.8835e-05	0.000140953	0.000178962	0.000170807	0.000188193
K11991	0.000790567	0.000819734	0.000788384	0.00075487	0.000778773	0.00078691	0.000764427	0.000798977	0.000802013	0.000774624	0.000809026	0.000673095	0.000665619	0.000840222	0.000616765	0.000680861	0.000643361	0.000660049	0.000568967	0.000634735	0.000581521	0.00067017	0.000625897	0.000661015	0.000591867	0.000635826	0.000606058	0.000691593	0.000740112	0.000778479	0.000787428	0.000740662	0.000760064	0.000782325	0.000845384	0.000817657	0.000778956	0.000724958	0.000762616	0.000786463	0.000798389	0.000809258	0.000755886	0.000784651	0.00076337	0.000785262	0.00084173	0.000780678	0.000772409
K11936	0.00028581	0.000264754	0.000327083	0.000290001	0.000291307	0.000318458	0.000440849	0.000415481	0.000390211	0.000425467	0.00041506	0.000338279	0.000308125	0.000407824	0.000405706	0.000388015	0.000344047	0.000342834	0.000390222	0.000481959	0.000443257	0.000255527	0.000448114	0.000308877	0.000403406	0.000287679	0.000393255	0.000257456	0.000271464	0.000279516	0.000224022	0.000255557	0.000293613	0.000364675	0.000255794	0.000360118	0.000406652	0.000363336	0.000284423	0.000390128	0.000280949	0.000358936	0.00023238	0.000405791	0.000442932	0.000378339	0.000301773	0.000269171	0.00039979
K11928	0.000119335	0.000176978	0.000188408	0.000217633	0.000155812	0.000218451	0.000150614	0.00010393	0.000136026	0.00012629	0.000105356	8.41273e-05	9.38425e-05	0.000158521	9.3244e-05	8.7374e-05	6.45585e-05	6.54163e-05	0.000125608	7.59911e-05	9.91886e-05	8.64718e-05	8.82228e-05	0.000122531	0.000133084	0.00010655	7.00295e-05	5.41231e-05	0.000254439	0.000189543	0.000246461	0.000229312	0.00020864	0.000162146	0.000142249	0.000178717	0.000130274	0.000230312	0.000187315	0.000146637	0.000141557	0.000107641	0.000219249	0.000168562	9.16006e-05	0.000135806	0.000157959	0.000207141	0.000126536
K11927	0.00054939	0.000320485	0.000369866	0.000276266	0.000421922	0.000322787	0.00033231	0.000365353	0.000412486	0.000414438	0.000368614	0.00058608	0.000602541	0.000354744	0.000719867	0.000486934	0.000670931	0.000506612	0.000547519	0.000534339	0.000608342	0.000708384	0.000600349	0.000523191	0.000711155	0.000539074	0.000538202	0.000502127	0.000337484	0.000397222	0.000344506	0.000288291	0.000253267	0.000371626	0.000352259	0.000363103	0.000309966	0.000320307	0.000251778	0.000399967	0.000639984	0.000406529	0.000314703	0.000344435	0.000369832	0.000403019	0.000291094	0.000277865	0.000262823
K11921	0.000193498	0.000217793	0.000181415	0.000202611	0.000303156	0.000231308	0.000298069	0.000267754	0.000332993	0.000238328	0.000258138	0.000217093	0.000257742	0.000242003	0.000180984	0.00026744	0.000229258	0.000294826	0.000226999	0.000318369	0.00023969	0.000166016	0.000218068	0.000260677	0.000103396	0.0001952	0.00026123	0.000327711	0.000259028	0.000276646	0.000230296	0.000240634	0.000173452	0.000277299	0.000309373	0.000256638	0.000258327	0.000229648	0.000300876	0.000287953	0.000188298	0.000233873	0.000237702	0.000174255	0.000268886	0.000228804	0.000276508	0.000290575	0.00030574
K11755	0.000284909	0.000412841	0.000342833	0.000380983	0.000357457	0.000336113	0.000357665	0.000371757	0.000361959	0.00035788	0.000358815	0.000374477	0.000394977	0.000324756	0.00030027	0.000471061	0.000410113	0.000468902	0.000417223	0.000450946	0.00046689	0.000277364	0.000413657	0.00044689	0.000350342	0.00042519	0.000446783	0.000423353	0.000345297	0.00033018	0.000284183	0.000363759	0.000347331	0.000400586	0.000356628	0.000357388	0.000406075	0.000394943	0.000398993	0.000369192	0.000269652	0.000328552	0.000330771	0.00041195	0.000382706	0.000350999	0.000389325	0.000381938	0.000372907
K11754	0.00072222	0.000703555	0.000711227	0.000705916	0.000678132	0.000669957	0.000712329	0.000715898	0.000702445	0.000643656	0.000599688	0.000526228	0.000512835	0.000642645	0.000666962	0.000589795	0.000617927	0.000632254	0.000528934	0.000467176	0.000535137	0.000597096	0.000511759	0.000630153	0.000507911	0.000570697	0.000589862	0.000613736	0.0007174	0.000736381	0.000740068	0.000665643	0.000653056	0.000712338	0.000652289	0.000732816	0.0006828	0.000732921	0.000573592	0.000724839	0.000677409	0.000646508	0.000823709	0.000686634	0.000716398	0.000643947	0.000670655	0.000759213	0.000607359
K11753	0.000725384	0.000594518	0.000694231	0.000672795	0.000680949	0.000750701	0.000718122	0.000714325	0.000786394	0.000697372	0.000678355	0.000646354	0.000592819	0.000698276	0.000610098	0.000611621	0.000645117	0.000663983	0.000552391	0.000599832	0.000579885	0.000662125	0.000613375	0.000646114	0.00059317	0.000607998	0.000621581	0.00069357	0.000700561	0.000721391	0.000738229	0.000651295	0.000733695	0.000624407	0.00078157	0.000706355	0.000708352	0.000672369	0.000658948	0.000752796	0.000697718	0.000684099	0.000795473	0.000633828	0.000737369	0.000714054	0.000645422	0.000663666	0.000678223
K11752	0.000446087	0.000309885	0.000315575	0.000234053	0.000364061	0.000261628	0.000400991	0.00039171	0.000400537	0.00036878	0.000343972	0.000403691	0.000396539	0.000297926	0.0004889	0.000365631	0.00046826	0.000473234	0.000358656	0.000291769	0.000409303	0.000431525	0.000389927	0.000400716	0.000307434	0.000319323	0.000417154	0.000436058	0.000278839	0.000327303	0.000242164	0.000243361	0.000218376	0.000359312	0.000325588	0.000334665	0.000369323	0.000275816	0.000235382	0.000399654	0.000395144	0.000369189	0.000193616	0.000308296	0.000433092	0.000329969	0.000276334	0.000337627	0.000301853
K11751	0.000407066	0.000354727	0.000366887	0.000352752	0.00046159	0.000399303	0.000518513	0.000483471	0.000509624	0.000463482	0.000420835	0.000251882	0.000326426	0.000428916	0.000342082	0.000327117	0.000299121	0.000321009	0.000272056	0.000142873	0.000307338	0.000232248	0.00034865	0.000288809	0.000395813	0.000323676	0.000328976	0.000364619	0.000458972	0.000423027	0.000320443	0.000442627	0.000350546	0.000364166	0.000377213	0.000417668	0.00045105	0.000391796	0.000377588	0.00044177	0.000353638	0.000591419	0.000330838	0.000418242	0.00053543	0.00049691	0.000340974	0.000320731	0.000416946
K11749	0.000770758	0.000746867	0.000736281	0.000716306	0.000738357	0.000732182	0.0007264	0.00075768	0.000773629	0.000705412	0.000760625	0.000663684	0.000635713	0.000801853	0.000602603	0.000652925	0.000639932	0.000650627	0.000557256	0.000624915	0.000586777	0.000655741	0.000607079	0.000647699	0.000527595	0.000622067	0.000601701	0.000688359	0.000710403	0.000725683	0.000675659	0.000694624	0.000726321	0.000722621	0.000787625	0.000735752	0.000737672	0.000686687	0.000707672	0.000729491	0.000723987	0.000795359	0.000712416	0.000756653	0.00074721	0.000759514	0.000768583	0.000766637	0.000756072
K11741	0.000304317	0.000177474	0.000185272	0.000141657	0.00019678	0.000160255	0.000131156	0.000189648	0.000216722	0.000203315	0.000197934	0.000216006	0.000187726	0.000183574	0.000264845	0.000146475	0.000244566	0.00014775	0.000162881	0.000240667	0.000201006	0.000276139	0.000177706	0.000144095	0.000160677	0.000177677	0.000159479	0.000107229	0.000101364	0.000157596	0.000116331	8.42915e-05	8.71744e-05	0.000139216	0.000194597	0.000194789	0.000136426	0.000129713	0.000105801	0.000168791	0.000287686	0.000149805	0.000163143	0.000156332	0.000160632	0.000214227	0.000127904	0.000172987	0.000157195
K11720	0.000503239	0.000369925	0.000319866	0.00025141	0.000406705	0.000311422	0.000391325	0.000459283	0.000466853	0.000417009	0.000429844	0.000291142	0.000274853	0.000393662	0.000418341	0.000263551	0.000345956	0.000285994	0.000222399	0.000239263	0.000261035	0.000415842	0.00032432	0.000251145	0.000243009	0.000214476	0.000275041	0.000231241	0.000226283	0.000317908	0.000218995	0.000224473	0.000290028	0.000340369	0.000379627	0.000342331	0.000342211	0.000285915	0.000257265	0.000382363	0.000423986	0.00038284	0.000241477	0.000362531	0.000463247	0.00044909	0.000271345	0.000311891	0.000360723
K11717	0.000729901	0.0006726	0.000687991	0.000635684	0.000640353	0.000722138	0.000780175	0.000738849	0.000729075	0.000720808	0.000702862	0.000689212	0.00067639	0.00082374	0.00065258	0.000674477	0.000664059	0.00062982	0.000581036	0.000617755	0.000571619	0.000651446	0.000601226	0.000637197	0.000546491	0.000585515	0.000562836	0.000682859	0.000789481	0.000721503	0.000676408	0.000628959	0.000685681	0.000686294	0.00076801	0.000717687	0.000777481	0.000582384	0.000691904	0.000683995	0.000722517	0.000744461	0.000640127	0.000791583	0.000714737	0.000716088	0.000715044	0.000667542	0.000693114
K11690	0.000109135	9.00222e-05	0.000167347	0.000265921	0.000147948	0.000257694	0.000149348	0.000142035	9.40917e-05	0.000152921	0.000170738	6.81124e-05	0.000141355	0.000155279	4.81986e-05	5.67319e-05	3.95745e-05	4.58487e-05	0.000222068	0.000349944	9.99886e-05	0.0001206	4.45645e-05	0.000148147	9.60801e-05	9.22614e-05	6.80982e-05	6.68016e-05	0.000213795	0.000161382	0.000125565	0.000284597	0.000210449	0.000127077	0.000121549	0.000208861	0.000343086	0.000264836	0.000275748	0.000173606	0.000191634	6.1419e-05	0.00010896	0.000171644	8.02697e-05	0.000149503	0.000149705	0.000145049	0.000128348
K11618	0.000360158	0.000368561	0.000241147	0.000264529	0.000395347	0.000250855	0.000174981	0.00037149	0.000327257	0.000249537	0.000261461	0.000265839	0.000217404	0.000183432	0.000259074	0.000265735	0.000189239	0.000234224	0.000315022	0.000304225	0.000246178	0.000202117	0.000295242	0.00020643	0.000304678	0.000246123	0.000331834	0.000199163	0.000143366	0.000264826	0.000229826	0.000216533	0.000202897	0.000194927	0.000201755	0.000229803	0.000150131	0.000203243	0.000248732	0.000244381	0.000142359	0.000235007	0.000232428	0.000304759	0.000269909	0.000397779	0.000258277	0.000273081	0.000335894
K11537	0.000185678	0.000183553	0.000216246	0.000184653	0.000215414	0.00026236	0.000335796	0.000323769	0.000376525	0.000272014	0.000290209	0.000290336	0.000285569	0.000289836	0.000293733	0.000326536	0.000311333	0.000377806	0.000249227	3.03638e-05	0.000302923	0.000205869	0.000302635	0.000323914	0.000169673	0.000248553	0.000353927	0.000367893	0.000216272	0.000256858	0.00021599	0.000183564	0.000168091	0.000269385	0.000310651	0.000271833	0.000332307	0.00022764	0.000190741	0.000353823	0.000160653	0.000298688	0.00027137	0.000235945	0.000393221	0.000250016	0.000237743	0.000211002	0.000262489
K11527	0.000679237	0.00141395	0.00114535	0.00143505	0.00102167	0.00108053	0.000779564	0.000843005	0.000749235	0.00109288	0.000696008	0.00173944	0.00200818	0.000826969	0.00147826	0.00175174	0.0015926	0.00163464	0.00237205	0.0024634	0.00231805	0.00148521	0.00179508	0.00184466	0.00226555	0.00218468	0.00176528	0.00180071	0.0016206	0.00138886	0.00182978	0.00131644	0.0015941	0.00127161	0.000882489	0.00103335	0.00103259	0.00164747	0.00112609	0.000992439	0.000761657	0.000902898	0.00187821	0.00116396	0.000904612	0.00102355	0.00136146	0.00123824	0.000966331
K11392	0.000502972	0.000361146	0.000505409	0.000457863	0.000422956	0.000477804	0.000471418	0.000516203	0.000530622	0.000518351	0.000487401	0.000547097	0.00049001	0.000466851	0.000500769	0.00051379	0.000529407	0.000562878	0.000467523	0.000586014	0.000469214	0.000532721	0.00047665	0.000508234	0.000404666	0.00047329	0.000548898	0.000542172	0.000321339	0.000424132	0.000364626	0.000451074	0.000421146	0.000454594	0.000506845	0.000474667	0.00048636	0.000427969	0.000466812	0.000542316	0.000495927	0.000395241	0.00049316	0.000441515	0.000505142	0.000465086	0.0004614	0.000434382	0.000488279
K11358	0.000133879	0.000218974	0.000247386	0.000302237	0.000136817	0.000206142	0.000119493	0.000160918	0.000125795	0.000181444	0.000145584	0.000147405	0.000124889	0.000140811	8.52351e-05	0.000145456	7.15087e-05	0.000102456	0.000161023	0.000311473	0.000140889	0.000101455	9.26038e-05	0.000147064	0.00021292	0.000199006	0.000118115	0.000149664	0.000247724	0.000180434	0.000176421	0.000318145	0.000270032	0.00014866	0.000169929	0.000171435	0.00013914	0.000217425	0.0002756	0.000177749	0.000183309	0.000205429	0.000241515	0.000229487	8.14518e-05	0.000179801	0.000201477	0.00019853	0.000185846
K11176	0.000175439	0.000284073	0.000282481	0.00036898	0.000162804	0.000338239	0.000199556	0.000174916	0.000203449	0.000219838	0.000176481	0.000184751	0.000200645	0.000214138	0.000145378	0.000172909	0.00015309	0.000134354	0.00022084	0.000271455	0.000174224	0.00015772	0.000169463	0.000204954	0.000274067	0.000281514	0.000149875	0.000201421	0.000395926	0.000273328	0.000388336	0.00035803	0.000358356	0.000208487	0.000232631	0.00019869	0.000212984	0.000368484	0.000342007	0.00020505	0.000232162	0.000257121	0.000352002	0.00023303	0.000152371	0.00022852	0.000268401	0.000259579	0.000243448
K11175	0.000626092	0.000534914	0.000591745	0.00061117	0.000556744	0.000587383	0.000533243	0.000540996	0.000467651	0.000562736	0.000497941	0.000495886	0.00045752	0.000494737	0.000588894	0.000450776	0.000492291	0.000452552	0.000450162	0.000630059	0.000447289	0.000516399	0.000464838	0.000466701	0.000559386	0.000499869	0.000448425	0.000471188	0.000596372	0.00063091	0.00065422	0.000575952	0.000638191	0.000510931	0.000480243	0.000568102	0.000489669	0.000587257	0.000540576	0.000539547	0.000626596	0.000551447	0.000632283	0.00055408	0.000440146	0.000536938	0.000538198	0.000520241	0.000511396
K11153	6.62964e-05	0.000105733	8.34624e-05	7.44858e-05	0.000108211	9.27303e-05	0.000152788	0.00014266	0.000132788	0.000144288	0.000106274	0.000107498	8.36255e-05	0.000149187	0.000120862	0.000133354	9.03725e-05	9.9425e-05	0.000145494	4.02821e-05	0.000144639	9.95986e-05	0.000118782	9.36053e-05	0.000107966	9.32635e-05	0.000140361	7.05656e-05	7.91864e-05	9.76628e-05	5.73823e-05	7.70389e-05	7.90387e-05	0.000132447	6.21446e-05	0.000105881	0.000153917	0.000120791	9.88233e-05	0.000115059	7.61615e-05	0.0001257	2.81422e-05	0.000144515	0.000163486	0.000109854	9.78753e-05	6.77896e-05	0.000117802
K11145	0.000299285	0.000419118	0.00039053	0.000459204	0.000307059	0.000392329	0.000291448	0.000328759	0.0003126	0.000311182	0.000331709	0.000234951	0.000225032	0.000341239	0.000177234	0.000254991	0.000175711	0.000156862	0.000246569	0.000319	0.000183432	0.000187822	0.000195732	0.000232778	0.000275239	0.000303138	0.000168759	0.000237855	0.000449853	0.000357407	0.000436342	0.000465481	0.000415919	0.000340618	0.000322744	0.000342801	0.000308452	0.000398152	0.000440115	0.000310874	0.000307755	0.000386791	0.000436359	0.000409432	0.000230495	0.000385024	0.000448514	0.000416078	0.000418691
K11105	0.000182504	0.000253866	0.000225646	0.000216643	0.000275304	0.000238891	0.000270036	0.000315299	0.000291509	0.000265384	0.00027991	0.00021602	0.000228421	0.000307085	0.000203144	0.000252804	0.000210189	0.000240499	0.000245639	0.000253295	0.000261432	0.000243391	0.000305893	0.000224064	0.000249919	0.000202712	0.000291427	0.000178101	0.000167437	0.000211341	0.000222077	0.000189128	0.000270318	0.000256035	0.000278041	0.000247338	0.000245166	0.000210343	0.000214843	0.000272506	0.000179231	0.000249134	0.000192413	0.000265263	0.000286552	0.000320586	0.00024444	0.000195434	0.000246741
K11102	0.000154839	0.000176	6.38389e-05	0.000125026	0.000225523	5.93644e-05	8.71407e-05	0.000154956	0.000187052	0.000115114	0.000121129	6.68676e-05	9.14856e-05	0.000152453	3.80987e-05	8.12075e-05	6.74068e-05	4.71644e-05	0.000158294	0.00013059	0.000213034	7.8647e-05	5.94744e-05	0.000127284	0.000129347	0.00014765	4.46966e-05	8.4621e-05	0.000103256	8.9451e-05	0.000145125	0.000138062	9.07541e-05	7.03248e-05	7.56994e-05	9.71818e-05	0.000166304	0.000150145	0.000110646	8.66096e-05	8.47897e-05	0.000132076	0.000127225	0.000172907	0.000147011	0.000224612	0.000119947	0.000118648	0.000187245
K11085	0.000749901	0.000559131	0.000517737	0.000400343	0.000528085	0.000445987	0.000564502	0.000647261	0.000724591	0.000634196	0.000637403	0.00054146	0.00050861	0.000601313	0.000573368	0.000480663	0.000599627	0.000529135	0.000379851	0.00044196	0.000472426	0.000693534	0.000458951	0.000466444	0.000349429	0.000433835	0.000486243	0.000498023	0.000338632	0.000448339	0.000332436	0.000371356	0.000392945	0.000567059	0.000619441	0.000490287	0.000550538	0.000415639	0.00040436	0.000578542	0.000706819	0.000563975	0.000336754	0.00053789	0.000690718	0.000608702	0.000426041	0.000479853	0.000520514
K11072	0.000343218	0.000299418	0.000325615	0.000414422	0.000545003	0.000378755	0.000402513	0.000287536	0.000266978	0.000305752	0.000291669	0.000408643	0.000429601	0.000349958	0.000403387	0.000440503	0.000336255	0.000372498	0.000459262	0.000670312	0.000410384	0.000335532	0.000401453	0.000384963	0.000533629	0.00043992	0.000393618	0.000416649	0.000442877	0.000411054	0.000378173	0.000464915	0.000417345	0.00036424	0.000330306	0.000360854	0.00034968	0.000347065	0.000510782	0.000263358	0.000334155	0.000209708	0.000321533	0.000439267	0.00032595	0.000393903	0.000373264	0.000368439	0.000283169
K11071	0.000311818	0.000289328	0.000315185	0.000396062	0.000523838	0.0003542	0.000389077	0.000273109	0.00026467	0.000299913	0.00027962	0.000415397	0.000478234	0.000347311	0.000355466	0.000462407	0.000339479	0.000376164	0.000468095	0.000670062	0.000414651	0.000338425	0.000404292	0.000386353	0.000552411	0.000450677	0.000396009	0.000423368	0.000446123	0.000415132	0.000375092	0.000433627	0.000398003	0.000346716	0.000310195	0.000339012	0.000332081	0.000336966	0.000405799	0.000254882	0.000282174	0.000207341	0.000325203	0.000444101	0.000312756	0.00036472	0.000348753	0.000349843	0.000273012
K11070	0.000277708	0.000196692	0.000212536	0.000272925	0.000424209	0.00022182	0.000307428	0.000217143	0.000209289	0.000222537	0.000204216	0.000342147	0.000300197	0.000270299	0.000307096	0.000354811	0.000249036	0.000311869	0.00032257	0.000642637	0.000282156	0.000253618	0.000324913	0.000240618	0.000388172	0.000273365	0.000332598	0.000286554	0.000203757	0.000277822	0.000188929	0.000283922	0.000281243	0.000257792	0.000230707	0.000242323	0.000247195	0.000214026	0.000316564	0.00016931	0.000224655	0.000141755	0.000171954	0.000302963	0.000280087	0.00027838	0.000256089	0.000229414	0.000218729
K11069	0.000323407	0.000300008	0.000320848	0.000435242	0.000530766	0.000363539	0.000406036	0.000290325	0.000270387	0.000315789	0.000284049	0.000408013	0.000429468	0.000345904	0.00037001	0.000442162	0.000350664	0.000383823	0.000459472	0.000670062	0.000403044	0.00035381	0.000407413	0.000403042	0.000550043	0.000476447	0.000407483	0.000440752	0.000457984	0.000402527	0.000398359	0.000440655	0.00042768	0.000343986	0.000320748	0.000342313	0.000328723	0.000339056	0.000400637	0.000268567	0.000285353	0.0002274	0.000366349	0.000435343	0.000313819	0.000398495	0.000346733	0.000413963	0.000280122
K11068	0.000353288	0.000418924	0.000411616	0.000443399	0.000450837	0.000388805	0.000320048	0.000351679	0.000329314	0.000367523	0.000471769	0.00033954	0.000339343	0.000402551	0.000275467	0.000339022	0.00025774	0.000316772	0.000388029	0.000563301	0.000347932	0.000320665	0.000361401	0.000315728	0.000474039	0.000399086	0.000356116	0.000304925	0.000400065	0.000353419	0.000400083	0.000427568	0.000483244	0.000374934	0.000416381	0.000394569	0.000307943	0.000395865	0.000370693	0.000314566	0.000333462	0.00038107	0.000409965	0.00036349	0.000311056	0.000403567	0.000359683	0.000437824	0.000343479
K11065	0.000141727	0.000171603	0.000163059	0.000138341	0.000194396	0.000193771	0.00029677	0.000252779	0.000299724	0.00020708	0.000232216	0.000294261	0.000331913	0.000228446	0.000308724	0.000342363	0.000334678	0.000414784	0.000319723	0.00023839	0.000358428	0.00021558	0.000326049	0.000342642	0.000193339	0.000300613	0.000364507	0.000399674	0.000177424	0.000204416	0.000160699	0.000178414	0.000116473	0.000257156	0.000242284	0.000224483	0.000278529	0.000170124	0.000161398	0.000285308	0.000140543	0.000260416	0.000142246	0.000188818	0.000323118	0.000202698	0.00018866	0.000171287	0.00019688
K11051	9.34446e-05	0.000160354	0.000122405	0.00018243	9.49442e-05	0.000140402	0.000115141	0.000129882	0.000104387	0.000115941	9.25974e-05	0.000191152	7.3464e-05	0.000140297	8.35464e-05	0.000128447	7.6537e-05	6.39222e-05	7.23803e-05	0.000386986	4.07239e-05	8.31233e-05	9.31475e-05	9.18258e-05	5.89267e-05	9.60078e-05	7.70767e-05	8.76487e-05	0.000139495	0.000102851	8.90397e-05	0.000119169	0.000108786	0.000121648	0.000137838	5.59923e-05	7.75773e-05	0.000140521	0.000137317	7.30616e-05	9.70293e-05	7.23392e-05	0.000179725	0.000190385	8.95298e-05	0.000106578	0.000148778	0.000143909	9.72073e-05
K11050	9.00817e-05	0.000157114	0.000119371	0.000177576	9.40076e-05	0.000138587	0.000111003	0.000121412	0.000111669	0.00011151	8.84782e-05	0.000191152	7.3464e-05	0.000134756	8.19496e-05	0.000127561	7.43063e-05	5.97198e-05	7.23803e-05	0.000386986	4.07239e-05	8.22189e-05	9.31475e-05	9.18258e-05	5.89267e-05	9.60078e-05	7.66024e-05	8.70607e-05	0.000134718	9.8929e-05	8.99568e-05	0.000114821	0.000106419	0.000118542	0.000136596	5.34704e-05	7.28445e-05	0.000138105	0.000138133	7.2547e-05	9.08295e-05	6.53764e-05	0.000179839	0.000185566	8.88501e-05	0.000105162	0.0001475	0.000143909	9.31387e-05
K10947	0.000831729	0.00124307	0.0011786	0.00147911	0.00105125	0.00140488	0.00088866	0.00100252	0.00108287	0.000949967	0.000944903	0.000856586	0.00108236	0.00104918	0.000722406	0.000990766	0.000881643	0.00091888	0.00095222	0.000922071	0.000909823	0.000760926	0.000881902	0.00108051	0.00115717	0.0011885	0.000839453	0.00115795	0.00151384	0.00134774	0.001537	0.00138215	0.00122453	0.00114019	0.00110027	0.00112286	0.0010469	0.00139601	0.00140248	0.00101525	0.000982986	0.00126137	0.00175611	0.00109118	0.000913766	0.00101815	0.00121478	0.00127322	0.00106453
K10941	7.32236e-05	8.4767e-05	0.000139701	0.000106231	0.000123361	0.000143934	0.00010432	0.000161273	0.000204394	0.000107189	0.000159828	0.000290283	0.000268378	0.000123655	0.000196856	0.000268088	0.000269196	0.000351555	0.000272897	0.000227417	0.000360353	0.00019075	0.000263352	0.000309452	0.000219548	0.000246593	0.000320679	0.000343254	9.62763e-05	0.000155488	0.000127558	0.000115863	9.86057e-05	0.000129761	0.000208916	0.000164565	0.000127007	8.28056e-05	7.94984e-05	0.000196077	7.15412e-05	0.000123503	0.000213782	8.30592e-05	0.000145746	0.000139542	0.000126225	0.000137416	0.000118739
K10917	0.000172836	0.00024457	0.000241128	0.00029612	0.0002434	0.000281264	0.000193524	0.000171399	0.000191056	0.000265412	0.000196435	0.000249398	0.000246417	0.000210921	0.000210522	0.000268407	0.00020819	0.000155308	0.000312859	0.000168098	0.000239262	0.000204642	0.000205505	0.000224205	0.000264205	0.000301257	0.000210529	0.000216125	0.000309834	0.000293298	0.000411807	0.000279125	0.000348679	0.000284095	0.000229098	0.000316868	0.000181742	0.000230532	0.000215265	0.000209325	0.000191705	0.000246311	0.000282904	0.000245924	0.000155994	0.000222358	0.000252269	0.000317398	0.000293066
K10914	0.000147496	0.00018854	0.000119571	0.000204098	0.000176266	0.000171551	0.000168667	0.000185507	0.000130287	0.000152817	0.00016086	0.000120867	0.000165186	0.00014254	0.000139587	0.000110837	0.000140123	0.000145445	0.000173281	0.000117774	0.000150504	0.000181686	0.000178671	0.000161257	0.000301074	0.000162424	0.00011273	0.000223249	0.000328535	0.000166776	0.000248382	0.000183367	0.000199499	0.000141574	0.000212144	0.000192712	0.000140969	0.000222263	0.000109598	0.00014439	0.000177901	0.000184058	0.000134241	0.000202495	0.000134798	0.000223886	0.000159849	0.000215433	0.000121189
K10907	0.000516739	0.000427342	0.000448569	0.000503731	0.000441221	0.000440806	0.000325069	0.000333847	0.000366541	0.000428164	0.000334765	0.000304821	0.000346628	0.00038039	0.000289969	0.000266395	0.000299982	0.000240161	0.000352099	0.00063974	0.000414601	0.000355442	0.000253514	0.00032174	0.000425385	0.000381123	0.000253651	0.000312867	0.000456239	0.000412827	0.000427625	0.000505128	0.000525403	0.000240216	0.000346997	0.000326733	0.000300383	0.000448035	0.00043674	0.000342878	0.000477644	0.000351375	0.00051792	0.000446083	0.000310781	0.000466469	0.00038821	0.000334514	0.000426692
K10823	0.000542284	0.000217994	0.000463639	0.000331533	0.000319768	0.000335682	0.00020931	0.000212987	0.000214787	0.000375656	0.000277143	0.000342585	0.00035004	0.000245733	0.000282879	0.000187502	0.00041517	0.000234561	0.000460655	0.000264623	0.000252546	0.000567639	0.000217999	0.000322789	0.000463174	0.000471877	0.000265297	0.000411007	0.000301276	0.000322617	0.000319277	0.000547543	0.000414989	0.00026465	0.000267141	0.000281194	0.000269398	0.000259587	0.000440129	0.000285205	0.000627526	0.000299873	0.000365348	0.000300162	0.00020679	0.000276867	0.000312365	0.000291876	0.000312414
K10819	0.000125589	0.000193932	0.00023729	0.000255643	0.000161435	0.000162654	0.000139073	0.00011774	0.000140688	0.000162484	0.000109252	0.000108849	0.000112476	0.000121768	6.58778e-05	0.000155662	0.000108769	9.97881e-05	0.000158647	8.56548e-05	0.000117363	0.000134222	8.48304e-05	0.000146972	0.000193264	0.000134474	0.000158081	0.000109549	0.000169036	0.000148129	0.000184539	0.00025816	0.000278889	0.000145807	0.000138042	0.000135106	7.63258e-05	0.00021504	0.000182736	0.000173799	0.000118151	7.44224e-05	0.0003396	0.000149418	0.000100121	0.00015683	0.000181088	0.000231105	0.000198463
K10804	0.000442139	0.000301412	0.000398788	0.000415149	0.000253972	0.00038006	0.000228782	0.00023051	0.000219451	0.000313361	0.000268606	0.000279726	0.000294262	0.00027379	0.000343867	0.000208053	0.000323124	0.000224951	0.000261791	0.000467279	0.000265494	0.000457596	0.000266649	0.000333824	0.000253069	0.000348697	0.000219646	0.000275062	0.00028536	0.000273047	0.000408771	0.000414218	0.000556028	0.000178943	0.000393666	0.000266198	0.000273942	0.00035184	0.000647064	0.000272246	0.000488658	0.000191208	0.000421296	0.000300866	0.000201383	0.00029585	0.000400231	0.000344412	0.000404426
K10773	0.000787483	0.000803031	0.000748306	0.000729436	0.000737143	0.000726404	0.000747358	0.00075918	0.000759766	0.000728862	0.000781365	0.000646853	0.000648133	0.000789903	0.000617353	0.000647962	0.000633897	0.000640171	0.000526648	0.000620899	0.00056599	0.000649403	0.000625087	0.000628302	0.000562482	0.000584687	0.00060039	0.000676892	0.000720337	0.00072903	0.000676083	0.00071726	0.000717611	0.000758407	0.00078856	0.000731712	0.000736021	0.000716545	0.00072363	0.000728485	0.000732019	0.000794824	0.00074644	0.000769984	0.000747934	0.000758527	0.000776187	0.000781693	0.000781614
K10742	0.000112208	0.000102236	9.9182e-05	6.30504e-05	0.000147917	8.98641e-05	0.000112081	0.000138512	0.000166747	9.9115e-05	0.000148171	0.000250323	0.00021	8.71976e-05	0.000169874	0.000234641	0.000231413	0.000279468	0.000215302	3.03638e-05	0.000275937	0.000158351	0.000211218	0.000247973	0.000175314	0.00019523	0.000276533	0.00027108	8.67461e-05	0.000125055	8.36128e-05	0.000106793	4.7777e-05	0.000148129	0.00018765	0.000156548	0.000132345	7.50041e-05	7.32075e-05	0.000143385	9.16397e-05	0.000124049	7.87101e-05	9.28939e-05	0.000148799	0.000107313	0.000108641	0.000169527	0.000106953
K10716	0.000424739	0.000415955	0.00041366	0.000335368	0.000346224	0.000386629	0.00059798	0.000518971	0.000487394	0.00057406	0.000400162	0.00046241	0.000499241	0.00053353	0.000657223	0.000518107	0.000568267	0.000528307	0.000500296	0.000475515	0.000519475	0.000520168	0.000572168	0.000472052	0.000502584	0.000442862	0.000546486	0.000461808	0.000394867	0.00044586	0.000371616	0.000323981	0.000340439	0.000490917	0.000323875	0.000466985	0.000582847	0.000465053	0.000413855	0.000529076	0.000482298	0.000492345	0.000259721	0.000529715	0.000670363	0.000469701	0.000386415	0.000286475	0.000414866
K10563	9.1306e-05	0.00014077	7.26411e-05	0.000106331	0.000180264	6.31473e-05	0.000125743	9.21677e-05	0.000124213	8.29758e-05	0.000123687	0.000156582	0.000154147	0.000190792	0.000197922	0.000214169	0.000174291	0.00016916	0.000147754	0.000122716	0.000167551	0.000143858	0.000201021	0.000150133	0.000248157	0.000171364	0.000220603	0.000118042	8.49124e-05	0.000120434	8.62549e-05	0.000100674	7.82115e-05	0.000124151	0.000112803	0.00010082	8.13122e-05	8.12742e-05	9.37957e-05	8.04876e-05	6.07016e-05	0.000110301	5.64695e-05	0.000104974	0.000130839	0.000150846	0.000108373	9.87655e-05	5.65993e-05
[truncated: 1,574 more rows]
[truncated: 6 more columns]

## Sheet: Table S5
Table S5 The abundance of carbohydrate-active enzymes in Experiment I
[truncated: 364 more rows]
[truncated: 6 more columns]

## Sheet: Table S6
Table S6 The p values of comparisons of differential species-level genome bins (SGBs) and metabolic genes in Experiment I
[truncated: 29 more rows]

## Sheet: Table S7
Table S7 The r values of comparisons of differential species-level genome bins (SGBs) and metabolic genes in Experiment I
[truncated: 29 more rows]

[truncated: 6 more sheets: Table S8, Table S9, Table S10, Table S11, Table S12, Table S13]
